# Supplementary material for: Egg Case Protein 3: A Constituent of Black Widow Spider Tubuliform Silk
Source: Molecules. 2021 Aug 22;26(16):5088. doi: 10.3390/molecules26165088 (PMC8399404; doi:10.3390/molecules26165088)
Supplement: Supplementary file 1 [file molecules-26-05088-s001.zip]

Archive with 4 entries (4 files):
- Supplementary File 1_rev.xlsx
- Supplementary File 2_rev.xlsx
- Supplementary File 3_rev.xlsx
- Supplementary File 4.txt
