# Supplementary material for: Egg Case Protein 3: A Constituent of Black Widow Spider Tubuliform Silk
Source: Molecules. 2021 Aug 22;26(16):5088. doi: 10.3390/molecules26165088 (PMC8399404; doi:10.3390/molecules26165088)
Supplement: Supplementary file 1 [file molecules-26-05088-s001.zip › Supplementary File 1_rev.xlsx]

## Sheet: Proteins
Accession	Description	Coverage [%]	# Peptides	# PSMs	# Unique Peptides	# AAs	MW [kDa]	calc. pI	Score Sequest HT: Sequest HT	# Peptides	Express
K7XYD5	Aciniform spidroin 1 (Fragment) OS=Latrodectus hesperus OX=256737 GN=AcSp1 PE=4 SV=1	47	7	25	2	321	32.3	5.25	127.29	7	EC
K7YP04	Aciniform spidroin 1 OS=Latrodectus hesperus OX=256737 GN=AcSp1 PE=4 SV=1	57	15	72	6	6332	630	6.01	391.85	15	EC
A9QE53	Aciniform spidroin 1-like (Fragment) OS=Latrodectus hesperus OX=256737 PE=2 SV=1	41	12	45	2	599	59.7	5.68	241.72	12	EC
A0A2S2B4N0	Aggregate spidroin 1 variant 1 (Fragment) OS=Latrodectus hesperus OX=256737 GN=AcSp1 PE=4 SV=1	7	1	1	1	395	41.5	4.4	5.76	1	EC
ADV40319	Custom CRP2	12	1	1	1	105	11.2	4.77	3.49	1	EC
ADV40217	Custom CRP4	12	1	1	1	107	11.3	7.36	2.7	1	TB/DO/EC
Q4F6Z3	Egg case fibroin (Fragment) OS=Latrodectus hesperus OX=256737 PE=2 SV=1	6	1	3	1	1058	100.5	4.6	12.09	1	TB/DO/EC
E7D1A5	Egg case silk protein 2 (Fragment) OS=Latrodectus hesperus OX=256737 PE=2 SV=1	24	9	31	6	330	34	6.51	138.69	9	TB/DO/EC
Q2I2W2	Egg case silk protein 2 OS=Latrodectus hesperus OX=256737 GN=ECP-2 PE=2 SV=1	26	16	53	13	825	79.6	7.39	211.28	16	TB/DO/EC
Q52P73	Egg case silk protein-1 OS=Latrodectus hesperus OX=256737 GN=ECP-1 PE=2 SV=1	61	34	236	34	932	88	8.63	1020.49	34	TB/DO/EC
A0A2S2B4P7	Flagelliform spidroin variant 1 (Fragment) OS=Latrodectus hesperus OX=256737 GN=Flag PE=4 SV=1	19	1	1	1	172	19	4.25	3.31	1	EC
JX262192	Hayashi 433 Aggregate spider glue 2	1	1	1	1	983	98.6	9.98	3.13	1	EC
ADV40280	Hayashi SST 390	10	2	6	2	333	37.6	4.78	29.49	2	TG/EC
Q206M2	Major ampullate spidroin 1 (Fragment) OS=Latrodectus hesperus OX=256737 GN=MaSp1 PE=2 SV=1	15	3	6	2	1065	85.1	9.36	41.95	3	DO/EC
B0F650	Major ampullate spidroin 1 locus 2 (Fragment) OS=Latrodectus hesperus OX=256737 GN=MaSp1 PE=4 SV=1	34	3	9	2	307	26.4	8.1	54	3	EC
A6YIY1	Major ampullate spidroin 1 OS=Latrodectus hesperus OX=256737 GN=MaSp1 PE=1 SV=1	20	3	5	3	3129	250.1	9.39	40.71	3	EC
Q206M1	Major ampullate spidroin 2 (Fragment) OS=Latrodectus hesperus OX=256737 GN=MaSp2 PE=2 SV=1	27	6	12	6	1198	98	9.36	74.42	6	DO/EC
Q1KXY9	Major ampullate spidroin 2 (Fragment) OS=Latrodectus hesperus OX=256737 PE=4 SV=1	24	2	6	2	344	31.8	4.61	39.5	2	DO/EC
A0A4Y2STN4	Peroxidasin OS=Araneus ventricosus OX=182803 GN=pxdn_4 PE=4 SV=1	4	1	2	1	366	42.3	6.61	6.59	1	TG/EC
E7D1R1	Putative alcohol dehydrogenase 1 OS=Latrodectus hesperus OX=256737 PE=2 SV=1	63	1	2	1	63	6.8	7.08	11.77	1	EC
E7D1Z1	Putative fasciclin OS=Latrodectus hesperus OX=256737 PE=2 SV=1	61	4	15	4	200	22	6.52	79.93	4	TG/DO/EC
E7D1R4	Putative fibropellin (Fragment) OS=Latrodectus hesperus OX=256737 PE=2 SV=1	3	1	1	1	288	31.9	6.27	2.61	1	EC
C7T5D2	Pyriform spidroin 1 (Fragment) OS=Latrodectus hesperus OX=256737 PE=2 SV=1	13	6	18	3	1153	116.4	7.56	96.73	6	EC
A0A2S2B4N1	Pyriform spidroin 1 variant 1 (Fragment) OS=Latrodectus hesperus OX=256737 GN=PySp1 PE=4 SV=1	19	4	11	1	377	38.5	6.52	52.78	4	EC
A0A2S2B4H2	Pyriform spidroin 1 variant 1 (Fragment) OS=Latrodectus hesperus OX=256737 GN=PySp1 PE=4 SV=1	12	6	12	6	779	81.6	6.35	51.76	6	EC
A0A4Y2SM32	Speckle-type POZ protein OS=Araneus ventricosus OX=182803 GN=spop_123 PE=4 SV=1	2	1	1	1	503	58.4	5.17	3.19	1	TG/EC
Q4G1X0	Tubuliform spidroin 1 (Fragment) OS=Latrodectus hesperus OX=256737 PE=4 SV=1	26	1	3	1	161	15.1	6.37	17.87	1	EC
A0A2S2B4F1	Tubuliform spidroin 1 variant 1 (Fragment) OS=Latrodectus hesperus OX=256737 GN=TuSp1 PE=4 SV=1	13	1	18	1	301	30.5	3.83	105.84	1	EC
E7D1H9	Uncharacterized protein (Fragment) OS=Latrodectus hesperus OX=256737 PE=2 SV=1	49	2	8	2	116	11.8	7.97	47.77	2	TB/DO/EC
GBCS01005143	129 comp 16922_c0_seq1	1	1	1	1	987	113.9	4.61	3.75	1	TB/DO/EC
Total										25
