# Supplementary material for: Egg Case Protein 3: A Constituent of Black Widow Spider Tubuliform Silk
Source: Molecules. 2021 Aug 22;26(16):5088. doi: 10.3390/molecules26165088 (PMC8399404; doi:10.3390/molecules26165088)
Supplement: Supplementary file 1 [file molecules-26-05088-s001.zip › Supplementary File 2_rev.xlsx]

## Sheet: Proteins
Accession	Description	Coverage [%]	# Peptides	# PSMs	# Unique Peptides	# AAs	MW [kDa]	calc. pI	Score Sequest HT: Sequest HT	# Peptides	Express	Classification
A0A4Y2N8D2	(S)-3-amino-2-methylpropionate transaminase OS=Araneus ventricosus OX=182803 GN=ABAT PE=3 SV=1	8	3	3	3	506	56	8.56	5.82	3	TG	E
A0A4Y2M0H6	10 kDa heat shock protein, mitochondrial OS=Araneus ventricosus OX=182803 GN=hspe1 PE=3 SV=1	24	2	4	2	101	11	9	10.79	2	TG	P
A0A087UUW8	26S protease regulatory subunit 6B (Fragment) OS=Stegodyphus mimosarum OX=407821 GN=X975_11669 PE=3 SV=1	2	1	1	1	415	46.9	5.38	0	1	TG	P
A0A4Y2DT19	26S proteasome regulatory subunit 7 OS=Araneus ventricosus OX=182803 GN=Psmc2 PE=3 SV=1	3	1	1	1	434	48.5	5.8	1.8	1	TG	P					T	Translation/protein synthesis						84	24.6334
A0A087SYD4	2-phospho-D-glycerate hydro-lyase (Fragment) OS=Stegodyphus mimosarum OX=407821 GN=X975_01311 PE=3 SV=1	6	2	3	2	430	46.6	6.64	7.76	2	TG	M					P	Protein folding/processing/stress/proteases/antioxidants						49	14.3695
A0A076L061	2-phospho-D-glycerate hydro-lyase OS=Nephila pilipes OX=299642 PE=2 SV=1	3	1	1	1	333	36	5.58	2.04	1	TG	M					S	Silk Proteins						5	1.46628
A0A087TZ09	3-hydroxyacyl-CoA dehydrogenase type-2 (Fragment) OS=Stegodyphus mimosarum OX=407821 GN=X975_19488 PE=3 SV=1	4	1	1	1	249	26.4	8.43	2.26	1	TG	M					Cy	Cytoskeletal						26	7.62463
A0A2L2Y0B0	40S ribosomal protein S11 OS=Parasteatoda tepidariorum OX=114398 PE=2 SV=1	7	1	1	1	158	18.3	10.7	0	1	TG	T					E	Energy management						16	4.69208
A0A087U9B9	40S ribosomal protein S12 (Fragment) OS=Stegodyphus mimosarum OX=407821 GN=X975_21714 PE=3 SV=1	27	3	6	3	123	13.3	5.54	15.45	3	TG	T					G	Gene regulation						21	6.15836
A0A0P0CW15	40S ribosomal protein S13 OS=Dolomedes sulfureus OX=492288 PE=2 SV=1	29	5	8	5	151	17.2	10.56	17.8	5	TG/DO	T					U	Unknown/uncharacterized						45	13.1965
E7D129	40S ribosomal protein S14 (Fragment) OS=Latrodectus hesperus OX=256737 PE=2 SV=1	38	4	10	4	151	16.1	10.32	22.64	4	TG/DO	T					C	Communication/cell signaling						19	5.57185
A0A087SZ35	40S ribosomal protein S15 (Fragment) OS=Stegodyphus mimosarum OX=407821 GN=X975_18979 PE=3 SV=1	9	2	3	2	151	17.4	10.15	9.21	2	TG	T					M	Metabolic						43	12.61
A0A087TPG2	40S ribosomal protein S17 (Fragment) OS=Stegodyphus mimosarum OX=407821 GN=X975_05518 PE=3 SV=1	10	2	3	2	126	14.5	9.57	6.67	2	TG	T					CF	Cellular trafficking/transport						23	6.74487
E7D133	40S ribosomal protein S18 (Fragment) OS=Latrodectus hesperus OX=256737 PE=2 SV=1	39	7	16	7	153	17.7	10.68	32.1	7	TG	T					CA	Cell adhesion						7	2.05279
E7D1D0	40S ribosomal protein S2 (Fragment) OS=Latrodectus hesperus OX=256737 PE=2 SV=1	20	4	6	4	278	29.9	10.13	14.92	4	TG/DO	T					CC	cell cycle regulation						1	0.293255
S5MKA7	40S ribosomal protein S20 OS=Dolomedes mizhoanus OX=1366394 PE=3 SV=1	7	1	2	1	122	13.7	9.67	5.12	1	TG	T					Other							2	0.58651
A0A087U1D5	40S ribosomal protein S23 (Fragment) OS=Stegodyphus mimosarum OX=407821 GN=X975_03687 PE=3 SV=1	16	2	4	2	141	15.9	10.46	8.87	2	TG	T												341
E7D1X5	40S ribosomal protein S25 (Fragment) OS=Latrodectus hesperus OX=256737 PE=2 SV=1	38	4	4	4	116	13.1	10.24	11.37	4	TG/DO	T
A0A4Y2K489	40S ribosomal protein S26 OS=Araneus ventricosus OX=182803 GN=RPS26 PE=3 SV=1	7	1	1	1	121	13.7	10.71	2.54	1	TG	T
A0A087U7J6	40S ribosomal protein S27 (Fragment) OS=Stegodyphus mimosarum OX=407821 GN=X975_09771 PE=3 SV=1	38	3	6	3	84	9.5	9.2	6.89	3	TG	T
A0A2L2YS74	40S ribosomal protein S28 OS=Parasteatoda tepidariorum OX=114398 PE=2 SV=1	50	3	4	3	64	7.3	10.36	7.18	3	TG	T
A0A087UQ93	40S ribosomal protein S29 (Fragment) OS=Stegodyphus mimosarum OX=407821 GN=X975_09512 PE=3 SV=1	16	1	1	1	56	6.6	10.13	1.93	1	TG	T
A0A2L2Y1H4	40S ribosomal protein S3a (Fragment) OS=Parasteatoda tepidariorum OX=114398 PE=2 SV=1	21	5	11	2	245	27.8	9.45	16.2	5	TG/DO	T
A0A4Y2RQE7	40S ribosomal protein S3a OS=Araneus ventricosus OX=182803 GN=RS3A_1 PE=3 SV=1	18	5	8	2	267	29.9	9.74	17.73	5	TG/DO	T
A0A087UQN9	40S ribosomal protein S4 (Fragment) OS=Stegodyphus mimosarum OX=407821 GN=X975_16434 PE=3 SV=1	21	6	7	2	252	28.4	10.35	17.13	6	TG	T
A0A2L2Y4K3	40S ribosomal protein S4 OS=Parasteatoda tepidariorum OX=114398 PE=2 SV=1	17	5	6	1	262	29.7	10.48	12.86	5	TG	T
A9QQA8	40S ribosomal protein S5 OS=Lycosa singoriensis OX=434756 PE=2 SV=1	15	3	5	3	207	23.4	9.55	10.38	3	TG	T
A0A4Y2TXC2	40S ribosomal protein S6 OS=Araneus ventricosus OX=182803 GN=rps6_0 PE=3 SV=1	15	4	8	4	252	28.9	10.67	19.24	4	TG	T
A9QQ87	40S ribosomal protein S7 OS=Lycosa singoriensis OX=434756 PE=2 SV=1	11	3	5	3	193	22.1	10.14	7.8	3	TG	T
E7D1D5	40S ribosomal protein S8 (Fragment) OS=Latrodectus hesperus OX=256737 PE=2 SV=1	49	8	23	8	208	24.1	10.51	66.33	8	TG/DO	T
E7D1G0	40S ribosomal protein S9 (Fragment) OS=Latrodectus hesperus OX=256737 PE=2 SV=1	19	3	6	1	155	18.1	10.78	8.28	3	TG	T
A9QQ92	40S ribosomal protein S9 (Fragment) OS=Lycosa singoriensis OX=434756 PE=2 SV=1	15	3	5	1	175	20.7	10.56	6.01	3	TG	T
A0A4Y2A198	4a-hydroxytetrahydrobiopterin dehydratase OS=Araneus ventricosus OX=182803 GN=Pcd PE=3 SV=1	10	1	1	1	106	12.4	7.5	1.97	1	TG	M
A0A087V1Q6	4F2 cell-surface antigen heavy chain (Fragment) OS=Stegodyphus mimosarum OX=407821 GN=X975_22164 PE=4 SV=1	6	1	2	1	209	23.5	4.88	5.1	1	TG	C
E7D1B6	60S acidic ribosomal protein P0 (Fragment) OS=Latrodectus hesperus OX=256737 PE=2 SV=1	35	8	18	8	298	32.7	7.94	44.45	8	TG	T
S5MFI9	60S acidic ribosomal protein P2 OS=Dolomedes mizhoanus OX=1366394 PE=3 SV=1	11	1	4	1	115	11.7	4.98	9.57	1	TG	T
A0A2L2Y1H1	60S ribosomal protein L10 OS=Parasteatoda tepidariorum OX=114398 PE=2 SV=1	9	2	5	2	220	25.5	10.05	6.31	2	TG	T
A0A087U2C7	60S ribosomal protein L11 (Fragment) OS=Stegodyphus mimosarum OX=407821 GN=X975_15859 PE=3 SV=1	7	1	4	1	187	21.5	10.11	13.48	1	TG	T
A0A087V024	60S ribosomal protein L12 (Fragment) OS=Stegodyphus mimosarum OX=407821 GN=X975_13600 PE=3 SV=1	33	4	14	1	165	17.9	9.6	38.64	4	TG/DO	T
A0A0A0V7T1	60S ribosomal protein L12 OS=Scytodes thoracica OX=1112478 PE=2 SV=1	29	4	16	1	165	17.8	9.33	40.8	4	TG/DO	T
A9QQ53	60S ribosomal protein L13 (Fragment) OS=Lycosa singoriensis OX=434756 PE=2 SV=1	11	2	4	2	212	24.6	11.36	11.7	2	TG/DO	T
A0A4Y2L3W5	60S ribosomal protein L13 OS=Araneus ventricosus OX=182803 GN=RPL13 PE=3 SV=1	4	1	1	1	214	25.1	11.59	0	1	TG/DO	T
A9QQ28	60S ribosomal protein L13a OS=Lycosa singoriensis OX=434756 PE=2 SV=1	4	1	2	1	205	23.5	10.83	3.97	1	TG	T
A0A087TXS7	60S ribosomal protein L14 (Fragment) OS=Stegodyphus mimosarum OX=407821 GN=X975_20460 PE=3 SV=1	7	1	2	1	142	16.4	10.84	2.1	1	TG	T
A0A4Y2DUA8	60S ribosomal protein L14 OS=Araneus ventricosus OX=182803 GN=Rpl14 PE=3 SV=1	5	1	1	1	155	18.1	10.83	1.84	1	TG	T
E7D1E9	60S ribosomal protein L17 (Fragment) OS=Latrodectus hesperus OX=256737 PE=2 SV=1	24	4	9	4	186	21.5	10.84	19.8	4	TG	T
A0A087T9I9	60S ribosomal protein L18 (Fragment) OS=Stegodyphus mimosarum OX=407821 GN=X975_09959 PE=3 SV=1	16	2	7	2	171	19.6	11.15	12.44	2	TG	T
A0A087U5X2	60S ribosomal protein L18a (Fragment) OS=Stegodyphus mimosarum OX=407821 GN=X975_12594 PE=3 SV=1	13	2	4	2	165	19.6	10.46	10.15	2	TG/DO	T
A0A087TEJ3	60S ribosomal protein L21 (Fragment) OS=Stegodyphus mimosarum OX=407821 GN=X975_19514 PE=3 SV=1	10	2	4	2	160	18.9	10.52	9.29	2	TG	T
A0A4Y2LHT5	60S ribosomal protein L22 OS=Araneus ventricosus OX=182803 GN=rpl22 PE=3 SV=1	5	1	2	1	155	18.5	9.69	3.61	1	TG/DO	T
A0A087U1G5	60S ribosomal protein L23 (Fragment) OS=Stegodyphus mimosarum OX=407821 GN=X975_03717 PE=3 SV=1	22	2	4	2	126	13.3	10.48	6.41	2	TG	T
A0A087T216	60S ribosomal protein L23a (Fragment) OS=Stegodyphus mimosarum OX=407821 GN=X975_10430 PE=3 SV=1	22	5	6	5	200	22.3	10.73	16.32	5	TG/DO	T
A9QQ76	60S ribosomal protein l26 OS=Lycosa singoriensis OX=434756 PE=2 SV=1	6	1	1	1	145	16.9	10.87	2.42	1	TG	T
A0A4Y2LAF9	60S ribosomal protein L26-like 1 OS=Araneus ventricosus OX=182803 GN=RPL26L1 PE=3 SV=1	8	1	9	1	117	13.4	11.62	25.81	1	TG	T
A0A087V1B6	60S ribosomal protein L27 (Fragment) OS=Stegodyphus mimosarum OX=407821 GN=X975_18428 PE=3 SV=1	14	2	2	2	136	15.9	10.74	4.14	2	TG	T
E7D128	60S ribosomal protein L27a (Fragment) OS=Latrodectus hesperus OX=256737 PE=2 SV=1	32	5	5	5	148	16.8	10.59	10.01	5	TG	T
A0A2L2Y3U2	60S ribosomal protein L28 (Fragment) OS=Parasteatoda tepidariorum OX=114398 PE=2 SV=1	15	2	2	2	136	16.1	11.25	3.9	2	TG/DO	T
A0A087T4J7	60S ribosomal protein L28 (Fragment) OS=Stegodyphus mimosarum OX=407821 GN=X975_04078 PE=3 SV=1	6	1	2	1	133	15.8	11.72	4.82	1	TG/DO	T
A0A2L2Y1I3	60S ribosomal protein L3 OS=Parasteatoda tepidariorum OX=114398 PE=2 SV=1	5	2	3	2	403	46.1	10.26	3.98	2	TG	T
A0A2L2Y274	60S ribosomal protein L30 OS=Parasteatoda tepidariorum OX=114398 PE=2 SV=1	60	6	13	6	113	12.4	9.82	35.44	6	TG	T
A0A087UJI6	60S ribosomal protein L31 (Fragment) OS=Stegodyphus mimosarum OX=407821 GN=X975_24812 PE=3 SV=1	28	3	6	3	124	14.4	10.37	15.41	3	TG	T
E7D150	60S ribosomal protein L32 (Fragment) OS=Latrodectus hesperus OX=256737 PE=2 SV=1	16	2	3	2	134	15.9	11.68	7.31	2	TG	T
A0A2L2Y133	60S ribosomal protein L34 OS=Parasteatoda tepidariorum OX=114398 PE=2 SV=1	28	3	3	3	116	13.2	11.18	4.14	3	TG	T
A0A087T776	60S ribosomal protein L35a (Fragment) OS=Stegodyphus mimosarum OX=407821 GN=X975_17285 PE=3 SV=1	8	1	1	1	121	13.9	10.32	2.34	1	TG	T
A0A4Y2JHS1	60S ribosomal protein L35a OS=Araneus ventricosus OX=182803 GN=rpl35a PE=3 SV=1	8	1	2	1	149	17.1	10.76	4.67	1	TG	T
A0A4Y2C9V9	60S ribosomal protein L37a OS=Araneus ventricosus OX=182803 GN=RpL37A PE=3 SV=1	10	1	4	1	92	10.3	10.23	4.84	1	TG	T
A0A0P0D5D2	60S ribosomal protein L38 OS=Dolomedes sulfureus OX=492288 PE=2 SV=1	14	1	2	1	70	8.4	10.37	4.58	1	TG	T
E7D1B5	60S ribosomal protein L5 (Fragment) OS=Latrodectus hesperus OX=256737 PE=2 SV=1	20	6	16	6	281	32.6	9.72	40.04	6	TG	T
A0A2L2Z1H4	60S ribosomal protein L6 (Fragment) OS=Parasteatoda tepidariorum OX=114398 PE=2 SV=1	14	1	1	1	69	8.1	10.9	2.62	1	TG	T
A0A087UMC7	60S ribosomal protein L6 (Fragment) OS=Stegodyphus mimosarum OX=407821 GN=X975_00442 PE=3 SV=1	4	1	4	1	237	27.9	10.45	4.62	1	TG	T
A0A4Y2AAM1	60S ribosomal protein L6 OS=Araneus ventricosus OX=182803 GN=Rpl6 PE=3 SV=1	4	1	1	1	263	30.8	10.4	2.2	1	TG	T
A0A087UQF9	60S ribosomal protein L7 (Fragment) OS=Stegodyphus mimosarum OX=407821 GN=X975_09566 PE=3 SV=1	8	2	2	1	237	28.1	10.73	2.4	2	TG	T
A0A4Y2X8B0	60S ribosomal protein L7 OS=Araneus ventricosus OX=182803 GN=RPL7 PE=3 SV=1	8	1	2	1	149	17.6	10.98	6.11	1	TG	T
A0A4Y2DQB8	60S ribosomal protein L7 OS=Araneus ventricosus OX=182803 GN=rpl-7_0 PE=4 SV=1	17	2	4	1	96	11.2	9.83	10.32	2	TG	T
A0A2L2Y3N6	60S ribosomal protein L7a (Fragment) OS=Parasteatoda tepidariorum OX=114398 PE=2 SV=1	20	4	7	4	242	27.8	10.64	19.74	4	TG/DO	T
A0A2L2Y1V8	60S ribosomal protein L8 OS=Parasteatoda tepidariorum OX=114398 PE=2 SV=1	17	4	9	4	258	28	10.9	24.88	4	TG	T
A0A2L2Z2N0	60S ribosomal protein L9 (Fragment) OS=Parasteatoda tepidariorum OX=114398 PE=2 SV=1	9	1	4	1	116	13.2	11.08	8.92	1	TG	T
A0A2L2Y5K2	60S ribosomal protein L9 OS=Parasteatoda tepidariorum OX=114398 PE=2 SV=1	12	3	5	3	189	21.7	10.23	12.31	3	TG	T
A0A087UH12	Acetyl-CoA deacylase (Fragment) OS=Stegodyphus mimosarum OX=407821 GN=X975_00878 PE=3 SV=1	8	3	3	3	447	48.5	8.29	4.61	3	TG	M
B2XY18	Actin (Fragment) OS=Euagrus chisoseus OX=156848 PE=2 SV=1	40	12	37	1	351	39.3	5.99	82.04	12	TG/DO	Cy
C5HVZ5	Actin OS=Agelena silvatica OX=648239 PE=2 SV=1	39	13	45	1	376	41.8	5.48	100.44	13	TG/DO	Cy
A0A4Y2N491	Actin-related protein 2/3 complex subunit 4 OS=Araneus ventricosus OX=182803 GN=Arpc4 PE=3 SV=1	7	1	2	1	168	19.7	8.59	3.92	1	TG	Cy
A0A087SUP8	Adenylate kinase 2, mitochondrial (Fragment) OS=Stegodyphus mimosarum OX=407821 GN=X975_21803 PE=3 SV=1	4	1	1	1	247	27.4	7.49	2.19	1	TG	M
A0A0A0V9G1	ADP ribosylation factor-like protein OS=Scytodes thoracica OX=1112478 PE=2 SV=1	16	2	3	2	160	18.2	5.38	8.07	2	TG	C
E7D1A2	ADP/ATP translocase (Fragment) OS=Latrodectus hesperus OX=256737 PE=2 SV=1	43	13	25	12	294	32.3	9.86	49.58	13	TG	E
J7FXP9	Aggregate gland silk factor 2 OS=Latrodectus hesperus OX=256737 PE=2 SV=1	8	2	3	2	422	40.7	7.14	7.04	2	TG/DO	S
A0A2L2XX14	Alanine--tRNA ligase OS=Parasteatoda tepidariorum OX=114398 PE=2 SV=1	1	1	2	1	970	107.8	5.92	4.47	1	TG	T
A0A4Y2UQG4	Alpha-aminoadipic semialdehyde dehydrogenase (Fragment) OS=Araneus ventricosus OX=182803 GN=ALDH7A1_1 PE=3 SV=1	2	1	2	1	477	51.3	5.97	2.02	1	TG	P
A0A4Y2BZU2	Amine oxidase OS=Araneus ventricosus OX=182803 GN=mao_0 PE=3 SV=1	1	1	1	1	1199	136.1	8.92	3.37	1	TG	M
A0A4Y2MR67	Ankyrin-1 OS=Araneus ventricosus OX=182803 GN=ANK1_16 PE=4 SV=1	0	1	2	1	2252	256.9	7.34	3.55	1	TG	Cy
A0A4Y2NZD8	Apolipophorin (Fragment) OS=Araneus ventricosus OX=182803 GN=APLP_1 PE=4 SV=1	5	1	1	1	222	25.2	6.23	1.71	1	TG	M
E7D1C6	Arginine kinase (Fragment) OS=Latrodectus hesperus OX=256737 PE=2 SV=1	23	5	11	2	258	29	7.15	19.2	5	TG	E
A0A2L2Y7T9	Arginine kinase (Fragment) OS=Parasteatoda tepidariorum OX=114398 PE=2 SV=1	21	7	14	2	358	40.3	7.5	20.42	7	TG	E
A0A2L2Y2Y0	Arginine kinase OS=Parasteatoda tepidariorum OX=114398 PE=2 SV=1	10	3	5	1	357	40	6.62	11.29	3	TG	E
A0A4Y2JWP1	Aspartate aminotransferase OS=Araneus ventricosus OX=182803 GN=Got2 PE=3 SV=1	4	1	1	1	429	47.5	9.03	0	1	TG	M
A0A087UMC8	ATP synthase subunit alpha (Fragment) OS=Stegodyphus mimosarum OX=407821 GN=X975_00443 PE=3 SV=1	19	8	23	8	537	58.3	8.75	60.04	8	TG/DO	E
A0A087SYV6	ATP synthase subunit beta (Fragment) OS=Stegodyphus mimosarum OX=407821 GN=X975_01800 PE=3 SV=1	27	8	29	8	421	44.9	5.39	82.99	8	TG/DO	E
A0A087TYE4	ATP synthase subunit O, mitochondrial (Fragment) OS=Stegodyphus mimosarum OX=407821 GN=X975_04248 PE=3 SV=1	5	1	1	1	211	23.4	9.57	0	1	TG	E
A0A4Y2NIB1	Basement membrane-specific heparan sulfate proteoglycan core protein (Fragment) OS=Araneus ventricosus OX=182803 GN=Hspg2 PE=4 SV=1	7	6	11	6	1046	115.4	5.21	19.95	6	TG	Cy
A0A4Y2NG40	Basement membrane-specific heparan sulfate proteoglycan core protein (Fragment) OS=Araneus ventricosus OX=182803 GN=Hspg2 PE=4 SV=1	10	4	8	4	610	65.3	5.38	17.33	4	TG	Cy
A0A4Y2DXL0	Basement membrane-specific heparan sulfate proteoglycan core protein (Fragment) OS=Araneus ventricosus OX=182803 GN=HSPG2_4 PE=4 SV=1	8	1	2	1	207	23.3	4.91	6.38	1	TG	Cy
A0A087T6N3	Basement membrane-specific heparan sulfate proteoglycan core protein (Fragment) OS=Stegodyphus mimosarum OX=407821 GN=X975_16253 PE=4 SV=1	2	2	3	2	1531	167.6	5.22	8.86	2	TG	Cy
A0A087ULL8	Basement membrane-specific heparan sulfate proteoglycan core protein (Fragment) OS=Stegodyphus mimosarum OX=407821 GN=X975_21996 PE=4 SV=1	4	4	8	3	1156	125	4.96	15.8	4	TG	Cy
A0A4Y2Q771	Basement membrane-specific heparan sulfate proteoglycan core protein OS=Araneus ventricosus OX=182803 GN=HSPG2_12 PE=4 SV=1	5	5	10	4	1332	144.8	5.05	19.75	5	TG	Cy
A0A076KTS4	BLTX303 OS=Nephila pilipes OX=299642 PE=2 SV=1	19	4	6	4	206	22.9	5.8	9.97	4	TG	U
A0A076KZN4	BLTX465 OS=Nephila pilipes OX=299642 PE=2 SV=1	32	9	29	0	326	36.2	5.67	67.48	9	TG	U
A0A0A0V781	Calmodulin OS=Scytodes thoracica OX=1112478 PE=2 SV=1	40	4	6	4	149	16.8	4.22	16.23	4	TG	C
C8CHF3	Calreticulin (Fragment) OS=Latrodectus hesperus OX=256737 GN=Calr PE=3 SV=1	18	2	2	1	107	12.7	4.64	4.3	2	TG	P
A0A4Y2H0Y1	Calreticulin OS=Araneus ventricosus OX=182803 GN=crt PE=3 SV=1	12	5	6	3	407	47.1	4.56	13.08	5	TG	P
A0A2L2Y2T4	Cathepsin C (Fragment) OS=Parasteatoda tepidariorum OX=114398 PE=2 SV=1	3	1	1	1	475	53.7	7.11	3.34	1	TG	P
A0A2L2Y416	Cathepsin L4 (Fragment) OS=Parasteatoda tepidariorum OX=114398 PE=2 SV=1	10	2	7	2	330	37	6.19	16.4	2	TG/DO	P
E7D1X1	Cb283 protein (Fragment) OS=Latrodectus hesperus OX=256737 PE=2 SV=1	9	2	4	2	255	28.8	5.59	8.52	2	TG	P
A0A4Y2F6Z3	CD109 antigen OS=Araneus ventricosus OX=182803 GN=CD109_3 PE=4 SV=1	1	1	2	1	1693	193	7.28	5.49	1	TG	CA
A0A087T1I9	C-factor (Fragment) OS=Stegodyphus mimosarum OX=407821 GN=X975_00628 PE=3 SV=1	17	1	1	1	93	9.9	7.28	2.56	1	TG	O
A0A2L2XZA8	Charged multivesicular body protein 4b OS=Parasteatoda tepidariorum OX=114398 PE=2 SV=1	6	1	2	1	220	24.8	4.74	5.34	1	TG	CF
A0A087TTP5	Citrate hydro-lyase (Fragment) OS=Stegodyphus mimosarum OX=407821 GN=X975_17088 PE=3 SV=1	2	1	2	1	656	71.3	7.46	4.39	1	TG	M
A0A087UQ09	Citrate synthase (Fragment) OS=Stegodyphus mimosarum OX=407821 GN=X975_13356 PE=3 SV=1	2	1	2	1	450	50.1	6.81	3.45	1	TG	M
A0A4Y2BJQ4	Citrate synthase OS=Araneus ventricosus OX=182803 GN=AAEL011789_4 PE=3 SV=1	3	1	3	1	462	51.7	7.4	9.17	1	TG	M
A0A087TIC9	Clathrin heavy chain 1 (Fragment) OS=Stegodyphus mimosarum OX=407821 GN=X975_25694 PE=3 SV=1	3	4	5	1	1669	191.1	5.67	11.84	4	TG	CF
A0A4Y2EFU4	Clathrin heavy chain OS=Araneus ventricosus OX=182803 GN=Chc PE=4 SV=1	3	6	10	3	2385	274.1	7.47	22.1	6	TG	CF
A0A4Y2AGG9	Coatomer subunit beta OS=Araneus ventricosus OX=182803 GN=COPB2_0 PE=4 SV=1	2	1	2	1	628	71.3	6.34	2	1	TG	CF
A0A087UPE2	Coatomer subunit delta (Fragment) OS=Stegodyphus mimosarum OX=407821 GN=X975_07119 PE=3 SV=1	4	2	2	2	485	54.2	5.82	0	2	TG	CF
E7D1F9	Cofilin (Fragment) OS=Latrodectus hesperus OX=256737 PE=2 SV=1	23	3	5	3	147	16.9	6.19	11.23	3	TG	Cy
A0A4Y2PY07	Cohesin subunit SA-1 OS=Araneus ventricosus OX=182803 GN=Stag1 PE=3 SV=1	2	1	1	1	1094	125.8	5.68	0	1	TG	Cy
A0A087UKR6	Contactin (Fragment) OS=Stegodyphus mimosarum OX=407821 GN=X975_22369 PE=4 SV=1	9	1	1	1	161	17.8	7.96	3	1	TG	CA
A0A087UKT6	Counting factor associated protein D (Fragment) OS=Stegodyphus mimosarum OX=407821 GN=X975_17441 PE=3 SV=1	2	1	2	1	555	62.9	5.3	7.01	1	TG	P
A0A4Y2F2W3	Counting factor associated protein D OS=Araneus ventricosus OX=182803 GN=cfaD PE=3 SV=1	4	1	1	1	339	37.4	6.15	2.93	1	TG	P
ADV40217	Custom CRP4	12	1	1	1	107	11.3	7.36	1.93	1	TG/DO/EC	S
A0A087T5R3	Cystathionine beta-synthase (Fragment) OS=Stegodyphus mimosarum OX=407821 GN=X975_07401 PE=3 SV=1	3	1	1	1	447	49.4	5.4	2.01	1	TG	M
A0A2L2Y4G7	Cystathionine beta-synthase OS=Parasteatoda tepidariorum OX=114398 PE=2 SV=1	2	1	2	1	442	48.3	5.45	3.5	1	TG	M
A0A4Y2HB06	Cystatin domain-containing protein OS=Araneus ventricosus OX=182803 GN=AVEN_171478_1 PE=3 SV=1	12	1	1	1	97	11.1	6.68	2.99	1	TG	P
E7D1Q9	Cystatin-like protein OS=Latrodectus hesperus OX=256737 PE=2 SV=1	8	1	1	1	139	15.1	8.79	2.1	1	TG/DO	P
A0A4Y2FAX1	Cystine/glutamate transporter OS=Araneus ventricosus OX=182803 GN=Slc7a11_0 PE=4 SV=1	6	1	1	1	160	18.1	8.85	0	1	TG	CF
A0A4Y2DJ10	Cytochrome b5 OS=Araneus ventricosus OX=182803 GN=Cyt-b5_5 PE=3 SV=1	12	1	2	1	131	15.2	4.81	5.73	1	TG	E
A0A2L2XZX3	Cytochrome c oxidase subunit 4 isoform 2, mitochondrial OS=Parasteatoda tepidariorum OX=114398 PE=2 SV=1	6	1	1	1	181	21.2	9.45	0	1	TG	E
A0A087UW81	Cytochrome c oxidase subunit 5B, mitochondrial (Fragment) OS=Stegodyphus mimosarum OX=407821 GN=X975_07509 PE=3 SV=1	12	1	3	1	121	13.9	8.59	8.45	1	TG	E
A0A087UTE1	Cytosolic non-specific dipeptidase (Fragment) OS=Stegodyphus mimosarum OX=407821 GN=X975_24853 PE=3 SV=1	4	1	2	1	470	52.4	5.77	4.46	1	TG	P
A0A2L2Y071	D-3-phosphoglycerate dehydrogenase OS=Parasteatoda tepidariorum OX=114398 PE=2 SV=1	3	1	2	1	524	55.6	7.52	6.42	1	TG	M
A0A2Z6DTJ3	DDX3Y-like protein (Fragment) OS=Parasteatoda tepidariorum OX=114398 GN=DDX3Y-like PE=2 SV=1	4	1	2	1	305	34.6	7.81	4.62	1	TG	T
A0A2L2XZH1	Delta(3,5)-Delta(2,4)-dienoyl-CoA isomerase, mitochondrial (Fragment) OS=Parasteatoda tepidariorum OX=114398 PE=2 SV=1	10	2	3	2	306	33.6	6.96	7.6	2	TG	M
A0A087UM58	Delta(3,5)-Delta(2,4)-dienoyl-CoA isomerase, mitochondrial (Fragment) OS=Stegodyphus mimosarum OX=407821 GN=X975_17263 PE=4 SV=1	3	1	1	1	311	34.6	8.19	2.03	1	TG	M
A0A2L2XWI1	Dihydrolipoyllysine-residue succinyltransferase component of 2-oxoglutarate dehydrogenase complex, mitochondrial OS=Parasteatoda tepidariorum OX=114398 PE=2 SV=1	2	1	1	1	472	51.3	8.91	0	1	TG	M
A0A4Y2P5F7	DNA-directed RNA polymerase subunit alpha OS=Araneus ventricosus OX=182803 GN=rpoA_1 PE=4 SV=1	1	2	5	2	1590	180.8	8.1	12.54	2	TG/DO	G
A0A087TJW8	Dolichyl-diphosphooligosaccharide--protein glycosyltransferase 48 kDa subunit (Fragment) OS=Stegodyphus mimosarum OX=407821 GN=X975_01273 PE=3 SV=1	4	2	3	1	433	48.7	5.78	3.96	2	TG	P
A0A2L2XYI1	Dolichyl-diphosphooligosaccharide--protein glycosyltransferase 48 kDa subunit OS=Parasteatoda tepidariorum OX=114398 PE=2 SV=1	5	2	3	1	437	49.4	5.59	5.39	2	TG	P
A0A087ULK3	Dolichyl-diphosphooligosaccharide--protein glycosyltransferase subunit 1 (Fragment) OS=Stegodyphus mimosarum OX=407821 GN=X975_22097 PE=3 SV=1	5	3	5	3	593	67.6	7.24	8.48	3	TG	P
A0A2L2Y554	Dolichyl-diphosphooligosaccharide--protein glycosyltransferase subunit 2 (Fragment) OS=Parasteatoda tepidariorum OX=114398 PE=2 SV=1	2	1	2	1	619	68	8.73	5.22	1	TG	P
A0A087TD00	Dolichyl-diphosphooligosaccharide--protein glycotransferase (Fragment) OS=Stegodyphus mimosarum OX=407821 GN=X975_10315 PE=3 SV=1	3	1	1	1	475	54.3	7.09	2.5	1	TG	P
Q4F6Z3	Egg case fibroin (Fragment) OS=Latrodectus hesperus OX=256737 PE=2 SV=1	6	1	3	1	1058	100.5	4.6	7.78	1	TG/DO/EC	S
E7D1A5	Egg case silk protein 2 (Fragment) OS=Latrodectus hesperus OX=256737 PE=2 SV=1	43	14	89	9	330	34	6.51	301.62	14	TG/DO/EC	S
Q2I2W2	Egg case silk protein 2 OS=Latrodectus hesperus OX=256737 GN=ECP-2 PE=2 SV=1	27	18	110	12	825	79.6	7.39	287.21	18	TG/DO/EC	S
Q52P73	Egg case silk protein-1 OS=Latrodectus hesperus OX=256737 GN=ECP-1 PE=2 SV=1	57	32	326	31	932	88	8.63	1185.82	32	TG/DO/EC	S
A0A087U4Y5	EH domain-containing protein 1 (Fragment) OS=Stegodyphus mimosarum OX=407821 GN=X975_15944 PE=4 SV=1	3	1	1	1	308	35.2	6.2	1.88	1	TG	CF
A0A4Y2SLT6	Electron transfer flavoprotein subunit alpha, mitochondrial (Fragment) OS=Araneus ventricosus OX=182803 GN=ETFA_0 PE=4 SV=1	10	2	3	1	217	23.2	9.22	7.25	2	TG	E
A0A087UEP0	Electron transfer flavoprotein subunit alpha, mitochondrial (Fragment) OS=Stegodyphus mimosarum OX=407821 GN=X975_19904 PE=3 SV=1	12	3	5	2	338	35.8	8.73	12.06	3	TG	E
A0A4Y2AQ24	Electron transfer flavoprotein subunit beta OS=Araneus ventricosus OX=182803 GN=ETFB PE=3 SV=1	7	2	4	2	254	27.7	6.4	9.32	2	TG	E
A0A087U229	Elongation factor 1-alpha (Fragment) OS=Stegodyphus mimosarum OX=407821 GN=X975_09452 PE=4 SV=1	24	2	8	1	147	16.1	7.42	24.06	2	TG/DO	T
A0A087TIW1	Elongation factor 1-alpha (Fragment) OS=Stegodyphus mimosarum OX=407821 GN=X975_13536 PE=3 SV=1	20	9	32	1	458	50.3	8.81	78.92	9	TG/DO	T
E7D197	Elongation factor-1 gamma (Fragment) OS=Latrodectus hesperus OX=256737 PE=2 SV=1	31	7	14	7	321	37.1	6.58	33.69	7	TG	T
A0A4Y2ST96	Endoplasmic reticulum chaperone BiP OS=Araneus ventricosus OX=182803 GN=HSPA5_3 PE=3 SV=1	25	17	37	13	684	75.5	5.3	96.46	17	TG	P
A0A087TAQ7	Endoplasmic reticulum resident protein 44 (Fragment) OS=Stegodyphus mimosarum OX=407821 GN=X975_08763 PE=4 SV=1	3	1	2	1	399	46	6.25	3.9	1	TG	P
A0A4Y2EA24	Endoplasmic reticulum-Golgi intermediate compartment protein 1 OS=Araneus ventricosus OX=182803 GN=ergic1_2 PE=3 SV=1	3	1	1	1	309	34.9	5.96	1.76	1	TG	CF
A0A2L2Y0S4	Enoyl-CoA hydratase (Fragment) OS=Parasteatoda tepidariorum OX=114398 PE=2 SV=1	2	1	2	1	726	78.7	8.88	3.86	1	TG	M
A0A4Y2T3B0	Enoyl-CoA hydratase, mitochondrial OS=Araneus ventricosus OX=182803 GN=Echs1_2 PE=3 SV=1	3	1	2	1	298	32.5	8.12	3.91	1	TG	M
A0A087TK31	Epidermal retinol dehydrogenase 2 (Fragment) OS=Stegodyphus mimosarum OX=407821 GN=X975_10852 PE=3 SV=1	7	1	1	1	189	21	7.39	2.27	1	TG	M
A0A2L2XWE6	Erlin-2-B OS=Parasteatoda tepidariorum OX=114398 PE=2 SV=1	3	1	1	1	339	38.6	7.53	2.02	1	TG	M
A0A087U5Q1	Eukaryotic translation initiation factor 2 subunit 1 (Fragment) OS=Stegodyphus mimosarum OX=407821 GN=X975_07500 PE=3 SV=1	4	1	1	1	318	36	5.01	1.85	1	TG	T
E7D1E8	Eukaryotic translation initiation factor 5A (Fragment) OS=Latrodectus hesperus OX=256737 PE=2 SV=1	12	2	3	2	155	17	5.24	14.14	2	TG	T
A0A2L2YK08	Fasciclin-2 (Fragment) OS=Parasteatoda tepidariorum OX=114398 PE=2 SV=1	7	1	1	1	181	19.9	4.96	2.78	1	TG	C
A0A4Y2I1B6	Fatty acid-binding protein OS=Araneus ventricosus OX=182803 GN=FABP_0 PE=3 SV=1	8	1	2	1	131	14.8	5.25	2.14	1	TG	C
A0A087TBK9	Fatty acid-binding protein, brain (Fragment) OS=Stegodyphus mimosarum OX=407821 GN=X975_00051 PE=3 SV=1	9	1	2	1	96	11	5.58	4.56	1	TG	C
A0A4Y2G3T6	Fatty-acid amide hydrolase 2-A OS=Araneus ventricosus OX=182803 GN=faah2a_13 PE=4 SV=1	2	1	1	1	529	59.5	7.14	0	1	TG	M
A0A2L2Y134	Filamin-A (Fragment) OS=Parasteatoda tepidariorum OX=114398 PE=2 SV=1	5	5	8	3	1262	135.4	7.11	14.35	5	TG	Cy
A0A4Y2FRC8	Filamin-A OS=Araneus ventricosus OX=182803 GN=cher_0 PE=4 SV=1	3	4	6	3	1406	151.3	6.23	14.9	4	TG	Cy
A0A087TKC2	Filamin-C (Fragment) OS=Stegodyphus mimosarum OX=407821 GN=X975_08651 PE=3 SV=1	2	1	2	1	835	91.6	6.25	5.37	1	TG	Cy
A0A087UVC3	Flavin reductase (NADPH) (Fragment) OS=Stegodyphus mimosarum OX=407821 GN=X975_22597 PE=4 SV=1	11	2	2	2	204	22.2	6.54	3.93	2	TG	M
A0A087UTP6	Flotillin-2 (Fragment) OS=Stegodyphus mimosarum OX=407821 GN=X975_07960 PE=3 SV=1	3	1	1	1	424	46.4	5.63	2.3	1	TG	C
E7D1A6	Fructose-bisphosphate aldolase (Fragment) OS=Latrodectus hesperus OX=256737 PE=2 SV=1	33	8	14	8	304	33.5	6.64	36.37	8	TG	M
A0A076KU08	Fumarate hydratase OS=Nephila pilipes OX=299642 PE=2 SV=1	6	1	1	1	278	31.2	7.58	2.49	1	TG	M
E7D1A8	G protein beta subunit-like protein (Fragment) OS=Latrodectus hesperus OX=256737 PE=2 SV=1	37	9	14	9	269	30.7	8.98	29.52	9	TG	C
A0A2L2Y1C6	Glucose-6-phosphate isomerase (Fragment) OS=Parasteatoda tepidariorum OX=114398 PE=2 SV=1	2	1	1	1	551	61.7	7.18	1.75	1	TG	M
A0A087V046	Glutamine synthetase (Fragment) OS=Stegodyphus mimosarum OX=407821 GN=X975_00763 PE=3 SV=1	8	2	4	2	348	39	6.84	9.24	2	TG	M
A0A4Y2ITJ2	Glutamine synthetase OS=Araneus ventricosus OX=182803 GN=Gs2_0 PE=3 SV=1	4	1	1	1	412	46.3	7.64	1.86	1	TG	M
A0A4Y2S876	Glutathione S-transferase OS=Araneus ventricosus OX=182803 GN=GSTM1_0 PE=4 SV=1	4	1	2	1	203	24.2	5.95	4.79	1	TG	P
E7D199	Glyceraldehyde-3-phosphate dehydrogenase (Fragment) OS=Latrodectus hesperus OX=256737 PE=2 SV=1	39	10	25	10	311	33.1	7.9	65.62	10	TG	M
A0A2L2Y4P7	Glycine rich secreted cement protein, putative (Fragment) OS=Parasteatoda tepidariorum OX=114398 PE=2 SV=1	5	2	3	2	665	66	8.18	8.08	2	TG	Cy
A0A4Y2DI89	Golgi-associated PDZ and coiled-coil motif-containing protein OS=Araneus ventricosus OX=182803 GN=Gopc_2 PE=4 SV=1	5	1	1	1	424	48	5.4	3.39	1	TG	CF
A0A4Y2E678	GrpE protein homolog OS=Araneus ventricosus OX=182803 GN=GRPEL1 PE=3 SV=1	4	1	1	1	246	27.4	8.37	2.52	1	TG	CF
A0A2L2Y0M4	GTP-binding protein (Fragment) OS=Parasteatoda tepidariorum OX=114398 PE=2 SV=1	3	1	1	1	387	43.6	7.4	2	1	TG	C
A0A087UT70	Guanine nucleotide-binding protein G(I)/G(S)/G(T) subunit beta-1 (Fragment) OS=Stegodyphus mimosarum OX=407821 GN=X975_04024 PE=3 SV=1	6	2	3	2	340	37.3	6	5.18	2	TG	C
A0A087TH15	H(+)-transporting two-sector ATPase (Fragment) OS=Stegodyphus mimosarum OX=407821 GN=X975_20734 PE=3 SV=1	6	2	3	2	492	53.9	5.21	7.14	2	TG	E
ADV40280	Hayashi SST 390	14	4	9	4	333	37.6	4.78	21.61	4	TG/EC	U
J7G3V2	Heat shock cognate protein 70 (Fragment) OS=Latrodectus hesperus OX=256737 PE=2 SV=1	49	11	24	1	273	29.9	5.92	57.76	11	TG	P
A0A4Y2KLL0	Heat shock protein 70 B2 OS=Araneus ventricosus OX=182803 GN=HSP70B2_9 PE=3 SV=1	7	3	6	1	645	71	5.8	16.16	3	TG	P
A5HLF2	Heat shock protein 70kDa (Fragment) OS=Pholcus phalangioides OX=6932 PE=3 SV=1	7	3	8	1	623	68.6	5.8	26.34	3	TG	P
A0A087SXZ6	Heat shock protein 83 (Fragment) OS=Stegodyphus mimosarum OX=407821 GN=X975_11011 PE=3 SV=1	9	6	11	6	785	90.3	4.97	24.18	6	TG	P
A0A087UN67	Heat shock protein 83 (Fragment) OS=Stegodyphus mimosarum OX=407821 GN=X975_24927 PE=3 SV=1	11	6	9	6	689	80	5.21	21.74	6	TG	P
A0A4Y2D7L6	Heat shock protein cognate 4 OS=Araneus ventricosus OX=182803 GN=HSP7D_1 PE=3 SV=1	22	12	21	3	647	70.7	5.47	52.48	12	TG/DO	P
A0A087TWD4	Heat shock protein, mitochondrial (Fragment) OS=Stegodyphus mimosarum OX=407821 GN=X975_00283 PE=3 SV=1	20	9	17	9	570	61.3	5.43	53.68	9	TG	P
A0A6B9KS34	Hemocyanin subunit D (Fragment) OS=Austrarchaea mainae OX=1028200 PE=2 SV=1	4	2	3	2	585	66.7	6.55	7.2	2	TG	O
A0A087T9D4	Heterogeneous nuclear ribonucleoprotein 87F (Fragment) OS=Stegodyphus mimosarum OX=407821 GN=X975_09071 PE=4 SV=1	3	1	2	1	313	33.6	9.01	4.19	1	TG	G
A0A2L2Y0N3	Heterogeneous nuclear ribonucleoprotein D-like protein OS=Parasteatoda tepidariorum OX=114398 PE=2 SV=1	3	1	1	1	387	41.4	8.56	2.18	1	TG	G
A0A087SZX1	Heterogeneous nuclear ribonucleoprotein Q (Fragment) OS=Stegodyphus mimosarum OX=407821 GN=X975_16456 PE=4 SV=1	2	1	2	1	642	72.1	9.2	1.9	1	TG	G
A0A087UEE6	High mobility group protein DSP1 (Fragment) OS=Stegodyphus mimosarum OX=407821 GN=X975_26396 PE=4 SV=1	4	1	1	1	204	23.8	8.51	2.78	1	TG	G
E7D175	Histidine triad nucleotide-binding protein 1 (Fragment) OS=Latrodectus hesperus OX=256737 PE=2 SV=1	33	3	5	3	127	13.9	6.38	10.98	3	TG	M
A0A087SX35	Histone H1.3 (Fragment) OS=Stegodyphus mimosarum OX=407821 GN=X975_15651 PE=3 SV=1	8	1	2	1	185	19.2	10.7	5.35	1	TG	G
A0A4Y2QA03	Histone H2A OS=Araneus ventricosus OX=182803 GN=H2A.F PE=3 SV=1	15	2	3	2	128	13.5	10.58	6.88	2	TG	G
A0A4Y2ALT1	Histone H2B OS=Araneus ventricosus OX=182803 GN=AGAP012199_2 PE=3 SV=1	28	3	6	3	124	13.7	10.52	10.48	3	TG	G
A0A2L2Y3K7	Histone H4 (Fragment) OS=Parasteatoda tepidariorum OX=114398 PE=2 SV=1	56	6	18	6	82	9.3	10.73	46.81	6	TG/DO	G
A0A2L2XYN3	Hydroxysteroid dehydrogenase-like protein 2 OS=Parasteatoda tepidariorum OX=114398 PE=2 SV=1	2	1	1	1	409	44.2	7.77	1.81	1	TG	M
A0A087URY6	IDP (Fragment) OS=Stegodyphus mimosarum OX=407821 GN=X975_03171 PE=3 SV=1	5	2	3	2	410	46	6.73	5.32	2	TG	U
A0A125SE75	Innexin (Fragment) OS=Adonea fimbriata OX=700635 GN=inx PE=3 SV=1	7	1	2	1	132	15.4	7.37	0	1	TG	C
A0A4Y2J0N9	Innexin OS=Araneus ventricosus OX=182803 GN=inx2_4 PE=3 SV=1	4	1	2	1	360	42	8.51	4.69	1	TG	C
A0A2L2Y5X9	Insulin-like growth factor 2 mRNA-binding protein 1 OS=Parasteatoda tepidariorum OX=114398 PE=2 SV=1	10	5	6	5	601	66.4	9.22	14.59	5	TG	T
A0A4Y2J9U3	Isocitrate dehydrogenase [NADP] OS=Araneus ventricosus OX=182803 GN=IDH2 PE=3 SV=1	6	2	4	2	451	51.1	6.48	6.96	2	TG	M
A0A4Y2PQ41	KH domain-containing, RNA-binding, signal transduction-associated protein 3 OS=Araneus ventricosus OX=182803 GN=KHDRBS3_1 PE=4 SV=1	4	1	1	1	350	39	8.24	2.25	1	TG	C
A0A087TSG8	Lethal(2) giant larvae protein-like protein (Fragment) OS=Stegodyphus mimosarum OX=407821 GN=X975_10739 PE=3 SV=1	1	1	1	1	1172	129.6	5.78	2.05	1	TG	Cy
A0A4Y2IZJ8	Low-density lipoprotein receptor-related protein 1B OS=Araneus ventricosus OX=182803 GN=LRP1B_3 PE=4 SV=1	1	1	1	1	1623	180.9	4.77	2.97	1	TG	C
A0A087TRE3	Lysosomal aspartic protease (Fragment) OS=Stegodyphus mimosarum OX=407821 GN=X975_17077 PE=3 SV=1	5	1	3	1	382	41.7	7.33	9.48	1	TG/DO	P
A0A2L2Y0H5	Lysosomal aspartic protease OS=Parasteatoda tepidariorum OX=114398 PE=2 SV=1	10	3	7	3	390	42.2	7.69	18.72	3	TG/DO	P
A0A4Y2DZI4	MAGUK p55 subfamily member 6 OS=Araneus ventricosus OX=182803 GN=Mpp6 PE=3 SV=1	2	1	2	1	595	67.5	6.4	2.46	1	TG	C
A0A087TFD0	Malate dehydrogenase (Fragment) OS=Stegodyphus mimosarum OX=407821 GN=X975_04211 PE=3 SV=1	8	2	4	2	333	36.1	5.99	13.26	2	TG	M
A0A087U9C0	Malate dehydrogenase (Fragment) OS=Stegodyphus mimosarum OX=407821 GN=X975_21715 PE=3 SV=1	12	3	6	1	330	34.7	8.68	13.91	3	TG	M
A0A4Y2C8X8	Malate dehydrogenase OS=Araneus ventricosus OX=182803 GN=MDH1_1 PE=3 SV=1	5	1	1	1	179	19.4	9.23	2.06	1	TG	M
A0A4Y2IW98	Malate dehydrogenase OS=Araneus ventricosus OX=182803 GN=MDH2 PE=3 SV=1	14	4	7	2	333	35.2	8.88	16.84	4	TG	M
A0A087UEZ7	Malectin (Fragment) OS=Stegodyphus mimosarum OX=407821 GN=X975_24562 PE=3 SV=1	5	1	1	1	269	30.3	6.19	0	1	TG	P
A0A087TDQ7	Membrane-associated progesterone receptor component 2 (Fragment) OS=Stegodyphus mimosarum OX=407821 GN=X975_05037 PE=4 SV=1	7	1	2	1	201	22.2	4.56	5.23	1	TG	C
A0A2L2XZB5	Metalloendopeptidase (Fragment) OS=Parasteatoda tepidariorum OX=114398 PE=2 SV=1	4	1	1	1	220	25.5	7.46	1.69	1	TG	P
E7D176	Methyltransferase-like protein (Fragment) OS=Latrodectus hesperus OX=256737 PE=2 SV=1	31	3	15	3	159	16.8	5.99	43.47	3	TG	G
A0A2L2Y1W6	Moesin/ezrin/radixin homolog 1 (Fragment) OS=Parasteatoda tepidariorum OX=114398 PE=2 SV=1	7	4	7	4	565	66.9	5.9	8.72	4	TG	Cy
A0A087UWA6	Myophilin (Fragment) OS=Stegodyphus mimosarum OX=407821 GN=X975_22278 PE=4 SV=1	8	1	1	1	158	17.6	7.09	1.62	1	TG	Cy
A0A4Y2L067	Myosin heavy chain, muscle OS=Araneus ventricosus OX=182803 GN=Mhc_12 PE=3 SV=1	1	1	2	1	1747	202.2	6.02	4.8	1	TG	Cy
A0A2L2YVR9	Myosin heavy chain, non-muscle (Fragment) OS=Parasteatoda tepidariorum OX=114398 PE=2 SV=1	10	2	3	1	280	31.7	8.16	8.96	2	TG	Cy
A0A4Y2GPT1	Myosin heavy chain, non-muscle OS=Araneus ventricosus OX=182803 GN=zip_6 PE=3 SV=1	7	12	20	11	1818	210	5.41	49.94	12	TG	Cy
A0A2L2Y3U7	Myosin regulatory light chain OS=Parasteatoda tepidariorum OX=114398 PE=2 SV=1	6	1	2	1	174	20	4.82	4.6	1	TG	Cy
A0A4Y2GLV2	Myosin-11 OS=Araneus ventricosus OX=182803 GN=MYH11 PE=3 SV=1	10	1	2	1	177	20.2	7.33	5.01	1	TG	Cy
A0A087SYH9	Myosin-2 essential light chain (Fragment) OS=Stegodyphus mimosarum OX=407821 GN=X975_21920 PE=4 SV=1	24	3	6	3	147	16.4	4.59	15.13	3	TG	Cy
A0A087TA74	NAD-dependent lysine demalonylase and desuccinylase sirtuin-5, mitochondrial (Fragment) OS=Stegodyphus mimosarum OX=407821 GN=X975_04363 PE=3 SV=1	4	1	1	1	277	30.2	7.94	1.68	1	TG	G
A0A4Y2PEW3	NADH dehydrogenase [ubiquinone] flavoprotein 1, mitochondrial OS=Araneus ventricosus OX=182803 GN=NDUFV1_1 PE=3 SV=1	2	1	1	1	461	50.1	7.75	1.94	1	TG	M
A0A4Y2K6B5	NADH-ubiquinone oxidoreductase 75 kDa subunit, mitochondrial OS=Araneus ventricosus OX=182803 GN=Ndufs1 PE=3 SV=1	2	1	2	1	701	77.3	7.17	5.7	1	TG	M
A0A087U1Y4	Neuroglian (Fragment) OS=Stegodyphus mimosarum OX=407821 GN=X975_16591 PE=3 SV=1	1	1	2	1	1088	121.1	5.83	5.94	1	TG	CA
A0A4Y2NZK4	Nuclear factor related to kappa-B-binding protein OS=Araneus ventricosus OX=182803 GN=Nfrkb PE=4 SV=1	1	1	1	1	546	58.7	9.55	0	1	TG	G
E7D144	Nucleoside diphosphate kinase (Fragment) OS=Latrodectus hesperus OX=256737 PE=2 SV=1	11	1	5	1	153	17.2	6.32	16.11	1	TG	E
A0A087TIC0	Peptidyl-prolyl cis-trans isomerase (Fragment) OS=Stegodyphus mimosarum OX=407821 GN=X975_22340 PE=3 SV=1	12	2	3	2	198	21.7	9.22	5.84	2	TG	P
A0A482Z6X4	Peptidyl-prolyl cis-trans isomerase OS=Latrodectus hasselti OX=256736 PE=3 SV=1	8	1	1	1	200	21.8	8.53	2.85	1	TG	P
A0A2L2Y157	Peptidyl-prolyl cis-trans isomerase OS=Parasteatoda tepidariorum OX=114398 PE=2 SV=1	9	2	5	2	218	23.9	8.57	10.04	2	TG	P
A0A087SZU3	Peptidylprolyl isomerase (Fragment) OS=Stegodyphus mimosarum OX=407821 GN=X975_00013 PE=4 SV=1	17	1	1	1	108	11.7	7.34	2.29	1	TG	P
A0A4Y2BB01	Peptidylprolyl isomerase OS=Araneus ventricosus OX=182803 GN=FKBP14 PE=4 SV=1	5	1	2	1	207	23.5	5.05	4.12	1	TG	P
A0A2L2Y7L8	Peroxidase OS=Parasteatoda tepidariorum OX=114398 PE=2 SV=1	1	1	4	1	678	77.9	7.47	8.38	1	TG/DO	P
A0A4Y2STN4	Peroxidasin OS=Araneus ventricosus OX=182803 GN=pxdn_4 PE=4 SV=1	5	2	2	2	366	42.3	6.61	2.34	2	TG/EC	P
A0A2L2XWG1	Peroxiredoxin 1 OS=Parasteatoda tepidariorum OX=114398 PE=2 SV=1	28	4	9	4	194	21.7	6.54	22.33	4	TG	P
A0A087UXS8	Phosphoenolpyruvate carboxykinase (GTP) (Fragment) OS=Stegodyphus mimosarum OX=407821 GN=X975_03529 PE=3 SV=1	4	1	3	1	467	51.1	8.66	5.62	1	TG	M
A0A4Y2G4F8	Phosphoenolpyruvate carboxykinase (GTP) OS=Araneus ventricosus OX=182803 GN=PCK2 PE=3 SV=1	2	1	2	1	649	72.5	8.12	4.71	1	TG	M
E7D1C3	Phosphohydroxythreonine aminotransferase (Fragment) OS=Latrodectus hesperus OX=256737 PE=2 SV=1	11	3	4	3	319	35.1	6.02	8.53	3	TG	M
A0A087TIC4	Piwi-like protein 1 (Fragment) OS=Stegodyphus mimosarum OX=407821 GN=X975_25688 PE=3 SV=1	2	1	1	1	843	96.8	9.48	2.24	1	TG	U
A0A087UM98	Plasminogen activator inhibitor 1 RNA-binding protein (Fragment) OS=Stegodyphus mimosarum OX=407821 GN=X975_13992 PE=4 SV=1	3	1	2	1	419	47.8	6.54	5.18	1	TG	T
E7D158	Profilin (Fragment) OS=Latrodectus hesperus OX=256737 PE=2 SV=1	23	2	5	2	132	14.2	5.4	13.46	2	TG	Cy
A0A2L2Y316	Prohibitin (Fragment) OS=Parasteatoda tepidariorum OX=114398 PE=2 SV=1	8	2	3	2	294	32.6	9.64	8.1	2	TG/DO	G
A0A087UEG2	Prohibitin (Fragment) OS=Stegodyphus mimosarum OX=407821 GN=X975_12052 PE=3 SV=1	13	3	4	3	263	29	6.57	6.31	3	TG/DO	G
A0A4Y2T444	Prohibitin OS=Araneus ventricosus OX=182803 GN=phb2 PE=3 SV=1	7	1	1	1	140	15.5	9.61	2.58	1	TG/DO	G
A0A4Y2FN80	Proliferation-associated protein 2G4 OS=Araneus ventricosus OX=182803 GN=Pa2g4 PE=3 SV=1	8	2	4	2	409	45.5	6.9	11.95	2	TG	T
A0A4Y2EAN0	Proteasome subunit alpha type OS=Araneus ventricosus OX=182803 GN=Psma5 PE=3 SV=1	8	1	2	1	206	22.7	5.31	5.6	1	TG	P
A0A4Y2EKV5	Proteasome subunit alpha type OS=Araneus ventricosus OX=182803 GN=psma7_0 PE=3 SV=1	4	1	2	1	248	27.8	7.49	4.94	1	TG	P
A0A2L2Y5X2	Proteasome subunit alpha type OS=Parasteatoda tepidariorum OX=114398 PE=2 SV=1	5	1	2	1	246	27.3	8.18	5.18	1	TG	P
A0A087SW53	Proteasome subunit beta (Fragment) OS=Stegodyphus mimosarum OX=407821 GN=X975_00043 PE=3 SV=1	9	1	1	1	205	22.8	5.16	2.83	1	TG	P
A0A2L2XZS4	Protein disulfide-isomerase (Fragment) OS=Parasteatoda tepidariorum OX=114398 PE=2 SV=1	4	2	3	2	481	54	6.11	4.78	2	TG/DO	P
A0A087TUS6	Protein disulfide-isomerase A6 (Fragment) OS=Stegodyphus mimosarum OX=407821 GN=X975_17290 PE=3 SV=1	6	2	3	2	442	49.4	5.3	7.05	2	TG/DO	P
A0A4Y2HPN3	Protein disulfide-isomerase OS=Araneus ventricosus OX=182803 GN=Pdi_1 PE=3 SV=1	7	4	11	2	567	63.9	5.16	24.31	4	TG/DO	P
A0A4Y5UGE1	Protein disulfide-isomerase OS=Cupiennius salei OX=6928 PE=2 SV=1	13	7	16	5	495	56	4.88	37.16	7	TG/DO	P
A0A6B9KS43	Protein disulfide-isomerase OS=Physocyclus mexicanus OX=1705800 PE=2 SV=1	8	5	9	2	496	56.4	5.05	19.5	5	TG/DO	P
A0A2L2XV23	Protein DJ-1 (Fragment) OS=Parasteatoda tepidariorum OX=114398 PE=2 SV=1	5	1	2	1	201	21.4	6.92	4.07	1	TG	P
A0A087TBB0	Protein lin-7-like protein (Fragment) OS=Stegodyphus mimosarum OX=407821 GN=X975_26044 PE=3 SV=1	12	2	3	2	197	21.6	8.15	6.25	2	TG	CF
A0A2L2YLP5	Protein quiver OS=Parasteatoda tepidariorum OX=114398 PE=2 SV=1	6	1	2	1	156	18.3	5.57	2.15	1	TG	C
A0A2L2XZQ0	Protein SET OS=Parasteatoda tepidariorum OX=114398 PE=2 SV=1	9	2	4	2	304	34.9	4.26	11.89	2	TG	G
A0A2L2Y5I1	Protein transport protein SEC23 (Fragment) OS=Parasteatoda tepidariorum OX=114398 PE=2 SV=1	1	1	1	1	781	87.6	7.11	1.77	1	TG	CF
A0A087UKC1	Protein transport protein Sec61 subunit beta (Fragment) OS=Stegodyphus mimosarum OX=407821 GN=X975_09117 PE=3 SV=1	29	2	4	2	89	9.1	11.72	6.79	2	TG	CF
A0A087UCJ2	Proton-translocating NAD(P)(+) transhydrogenase (Fragment) OS=Stegodyphus mimosarum OX=407821 GN=X975_07687 PE=3 SV=1	2	2	4	2	1073	112.3	8.05	6.81	2	TG	E
E7D1B2	Putative 14-3-3 protein isoform 2 (Fragment) OS=Latrodectus hesperus OX=256737 PE=2 SV=1	32	8	16	6	245	27.9	4.84	28.17	8	TG	CC
E7D1Q0	Putative acetyl-CoA acetyltransferase (Fragment) OS=Latrodectus hesperus OX=256737 PE=2 SV=1	48	2	3	2	62	6.1	10.01	6.62	2	TG	M
T1E1R9	Putative ADP-ATP translocator OS=Cupiennius salei OX=6928 PE=2 SV=1	11	3	6	2	300	33.3	9.85	11.94	3	TG	E
E7D1I4	Putative alternative splicing factor SRp20/9G8 OS=Latrodectus hesperus OX=256737 PE=2 SV=1	31	4	7	4	165	17.1	9.77	21.58	4	TG	G
E7D1A1	Putative apoptosis-promoting RNA-binding protein TIA-1/TIAR (Fragment) OS=Latrodectus hesperus OX=256737 PE=2 SV=1	12	3	3	3	332	37.7	9.28	6.99	3	TG	G
A0A2L2YL50	Putative contactin 5 (Fragment) OS=Parasteatoda tepidariorum OX=114398 PE=2 SV=1	11	1	2	1	137	15.2	8.25	5.33	1	TG	CA
E7D1X8	Putative diazepam binding inhibitor (Fragment) OS=Latrodectus hesperus OX=256737 PE=2 SV=1	20	1	1	1	89	10	5.54	2.23	1	TG	M
E7D1C1	Putative dihydrolipoyl dehydrogenase mitochondrial (Fragment) OS=Latrodectus hesperus OX=256737 PE=2 SV=1	4	1	2	1	312	33.2	8.51	4.07	1	TG	M
E7D173	Putative E3 ubiquitin ligase (Fragment) OS=Latrodectus hesperus OX=256737 PE=2 SV=1	22	3	6	3	175	18.8	7.85	9.75	3	TG	P
E7D179	Putative elongation factor-1 delta-like protein (Fragment) OS=Latrodectus hesperus OX=256737 PE=2 SV=1	8	2	3	2	267	29.6	5.68	6.55	2	TG	T
A0A2L2XXF0	Putative fasciclin OS=Parasteatoda tepidariorum OX=114398 PE=2 SV=1	5	1	3	1	195	21.9	7.61	0	1	TG/DO/EC	CA
A0A061QLE5	Putative filamin OS=Cupiennius salei OX=6928 GN=CSH_0436 PE=2 SV=1	3	5	8	2	2212	239.1	6.73	18.01	5	TG	Cy
A0A087UVC5	Putative G-protein coupled receptor 158 (Fragment) OS=Stegodyphus mimosarum OX=407821 GN=X975_21741 PE=3 SV=1	2	1	1	1	766	89	8.07	2.06	1	TG	C
A0A7G7FEW7	Putative heat shock protein isoform 1 OS=Lycosa tarantula OX=332795 PE=2 SV=1	15	8	15	1	647	70.9	5.73	40.23	8	TG	P
A0A7G7FEX1	Putative heat shock protein isoform 4 OS=Lycosa tarantula OX=332795 PE=2 SV=1	8	5	10	1	660	73.5	5.31	25.02	5	TG	P
E7D148	Putative lectin (Fragment) OS=Latrodectus hesperus OX=256737 PE=2 SV=1	19	5	9	5	311	35.5	5.22	22.79	5	TG	U
E7D1P5	Putative leucine rich repeat family protein (Fragment) OS=Latrodectus hesperus OX=256737 PE=2 SV=1	19	5	10	5	260	30.8	7.64	19.04	5	TG	U
A0A2L2YLD3	Putative multifunctional chaperone ixodes scapularis multifunctional chaperone (Fragment) OS=Parasteatoda tepidariorum OX=114398 PE=2 SV=1	14	1	1	1	56	6.3	4.55	1.89	1	TG	G
A0A2L2Y3P1	Putative multifunctional chaperone ixodes scapularis multifunctional chaperone OS=Parasteatoda tepidariorum OX=114398 PE=2 SV=1	26	6	10	4	258	29.2	4.86	21.68	6	TG	G
A0A2L2YEQ4	Putative neurexin iv (Fragment) OS=Parasteatoda tepidariorum OX=114398 PE=2 SV=1	7	1	1	1	239	26.9	6.54	2.34	1	TG	CA
E7D1W9	Putative Niemann-Pick type C1 domain-containing protein (Fragment) OS=Latrodectus hesperus OX=256737 PE=2 SV=1	10	3	3	3	327	38.5	5.43	6.5	3	TG	CF
E7D1E6	Putative proline and glutamine-rich splicing factor (Fragment) OS=Latrodectus hesperus OX=256737 PE=2 SV=1	3	1	1	1	331	38.4	8.68	2.04	1	TG	G
E7D1B0	Putative ribosomal protein L4 (Fragment) OS=Latrodectus hesperus OX=256737 PE=2 SV=1	40	12	28	12	317	36.1	11.27	69.23	12	TG/DO	T
E7D1C2	Putative ribosomal protein SA (Fragment) OS=Latrodectus hesperus OX=256737 PE=2 SV=1	24	7	13	7	304	33.4	4.88	30.73	7	TG	T
A0A4Y2SX75	Putative RNA-directed DNA polymerase from transposon BS OS=Araneus ventricosus OX=182803 GN=RTase_563 PE=4 SV=1	2	1	1	1	363	42.2	9.8	1.77	1	TG	G
E7D1N8	Putative serine protease (Fragment) OS=Latrodectus hesperus OX=256737 PE=2 SV=1	5	1	2	1	337	38	6.61	5.17	1	TG	P
E7D1A0	Putative translation elongation factor EF-1 alpha/Tu (Fragment) OS=Latrodectus hesperus OX=256737 PE=2 SV=1	36	9	32	1	293	32.4	8.62	80.9	9	TG	T
A0A2L2Y3N2	Putative tropomyosin OS=Parasteatoda tepidariorum OX=114398 PE=2 SV=1	18	4	7	4	251	29.1	4.73	19.86	4	TG/DO	Cy
E7D157	Putative tubulointerstitial nephritis antigen (Fragment) OS=Latrodectus hesperus OX=256737 PE=2 SV=1	3	1	1	1	264	29.8	6.79	0	1	TG	CA
E7D141	Putative VAMP-associated protein (Fragment) OS=Latrodectus hesperus OX=256737 PE=2 SV=1	8	1	2	1	264	29.7	8.48	7.3	1	TG	CF
A0A087TLJ8	Pyruvate carboxylase, mitochondrial (Fragment) OS=Stegodyphus mimosarum OX=407821 GN=X975_25144 PE=4 SV=1	1	1	1	1	1132	125.3	7.18	1.73	1	TG	M
A0A087TXJ3	Rab GDP dissociation inhibitor (Fragment) OS=Stegodyphus mimosarum OX=407821 GN=X975_24578 PE=3 SV=1	3	1	2	1	443	50.2	5.52	4.52	1	TG	C
A0A087UTE5	Ras-related protein Rab-2A (Fragment) OS=Stegodyphus mimosarum OX=407821 GN=X975_20634 PE=4 SV=1	7	1	1	1	212	23.6	6.39	2.97	1	TG	C
J7G3V9	Ras-related protein Rab-7a OS=Latrodectus hesperus OX=256737 PE=2 SV=1	11	2	4	2	206	23.3	6.2	10.01	2	TG	C
A0A2L2Y102	Retinol dehydrogenase 12 OS=Parasteatoda tepidariorum OX=114398 PE=2 SV=1	4	1	2	1	334	37.2	8.97	6.19	1	TG	M
A0A4Y2WFR1	Reverse transcriptase (Fragment) OS=Araneus ventricosus OX=182803 GN=Tf2-8_89 PE=4 SV=1	5	1	1	1	572	67.8	9.01	0	1	TG	G
E7D1E4	Ribosomal protein (Fragment) OS=Latrodectus hesperus OX=256737 PE=2 SV=1	17	3	5	3	222	25	9.82	12.07	3	TG	T
A0A087TBY7	Ribosomal protein L15 (Fragment) OS=Stegodyphus mimosarum OX=407821 GN=X975_15525 PE=3 SV=1	14	2	4	2	174	20.3	11.21	10.94	2	TG/DO	T
A0A4Y2JXH7	Ribosomal protein L19 OS=Araneus ventricosus OX=182803 GN=RpL19 PE=3 SV=1	22	5	8	5	197	23.5	11.46	19.72	5	TG	T
A0A2L2Y3D9	Ribosomal protein l24 OS=Parasteatoda tepidariorum OX=114398 PE=2 SV=1	12	2	2	2	156	17.7	11.28	3.72	2	TG	T
A0A4Y2J3P7	Ribosomal protein rpl-36.A OS=Araneus ventricosus OX=182803 GN=rpl-36.A PE=3 SV=1	30	3	3	3	105	12.5	10.54	6.15	3	TG	T
E7D153	Ribosomal protein S10 (Fragment) OS=Latrodectus hesperus OX=256737 PE=2 SV=1	32	5	9	5	158	17.9	9.95	18.66	5	TG	T
E7D137	Ribosomal protein S15 (Fragment) OS=Latrodectus hesperus OX=256737 PE=2 SV=1	25	3	5	3	130	14.9	10.32	12.94	3	TG	T
E7D134	Ribosomal protein S16 (Fragment) OS=Latrodectus hesperus OX=256737 PE=2 SV=1	47	6	9	6	148	16.7	9.86	19.07	6	TG	T
A0A2L2Y3J0	Ribosomal protein S19 OS=Parasteatoda tepidariorum OX=114398 PE=2 SV=1	24	4	6	4	141	15.9	10.24	13.95	4	TG	T
E7D1C0	Ribosomal protein S3 (Fragment) OS=Latrodectus hesperus OX=256737 PE=2 SV=1	34	8	17	8	238	26.3	9.55	40.07	8	TG	T
A0A087UCU4	RNA helicase (Fragment) OS=Stegodyphus mimosarum OX=407821 GN=X975_05455 PE=3 SV=1	2	1	1	1	417	47.6	5.35	2.08	1	TG	T
A0A087TF72	Seryl-tRNA synthetase (Fragment) OS=Stegodyphus mimosarum OX=407821 GN=X975_03871 PE=3 SV=1	6	2	4	1	495	56.7	6.64	11.02	2	TG	T
A0A4Y2VWE9	Seryl-tRNA synthetase OS=Araneus ventricosus OX=182803 GN=SARS PE=3 SV=1	5	2	3	1	494	56.4	6.49	6.57	2	TG	T
A0A4Y2AYJ7	SHSP domain-containing protein OS=Araneus ventricosus OX=182803 GN=AVEN_8227_1 PE=3 SV=1	12	1	1	1	121	14.3	6.02	2.56	1	TG	P
A0A087UC88	Signal recognition particle 54 kDa protein (Fragment) OS=Stegodyphus mimosarum OX=407821 GN=SRP54 PE=3 SV=1	2	1	1	1	503	55.6	8.97	1.68	1	TG	T
E7D147	Signal sequence receptor subunit alpha (Fragment) OS=Latrodectus hesperus OX=256737 PE=2 SV=1	4	1	1	1	299	33.8	4.94	2.04	1	TG	CF
A0A087UTB7	Sodium/potassium-transporting ATPase subunit alpha (Fragment) OS=Stegodyphus mimosarum OX=407821 GN=X975_18001 PE=3 SV=1	8	6	11	1	866	95.7	5.24	36.99	6	TG	CF
A0A087TP14	Sodium/potassium-transporting ATPase subunit alpha (Fragment) OS=Stegodyphus mimosarum OX=407821 GN=X975_21482 PE=3 SV=1	7	6	11	2	978	107.4	5.43	36.37	6	TG	CF
A0A4Y2D6N3	Sodium/potassium-transporting ATPase subunit alpha OS=Araneus ventricosus OX=182803 GN=Atpalpha_9 PE=3 SV=1	6	6	12	1	1180	129.8	6.11	38.45	6	TG	CF
A0A087UH90	Sodium/potassium-transporting ATPase subunit beta-2 (Fragment) OS=Stegodyphus mimosarum OX=407821 GN=X975_12136 PE=3 SV=1	5	1	2	1	303	35	5.73	5.28	1	TG	CF
A0A4Y2SM32	Speckle-type POZ protein OS=Araneus ventricosus OX=182803 GN=spop_123 PE=4 SV=1	2	1	1	1	503	58.4	5.17	2.2	1	TG/EC	P
A0A4Y2DXE4	Spectrin alpha chain OS=Araneus ventricosus OX=182803 GN=alpha-Spec PE=3 SV=1	7	14	24	2	2417	279	5.17	50.3	14	TG	Cy
A0A087TBA9	Spectrin beta chain (Fragment) OS=Stegodyphus mimosarum OX=407821 GN=X975_26043 PE=3 SV=1	1	3	5	3	2268	262.6	5.22	12.1	3	TG	Cy
A0A4Y2AN20	Staphylococcal nuclease domain-containing protein 1 OS=Araneus ventricosus OX=182803 GN=SND1 PE=4 SV=1	1	1	1	1	848	95.1	7.9	1.98	1	TG	G
A0A4Y2DSN3	Stress-70 protein, mitochondrial OS=Araneus ventricosus OX=182803 GN=HSPA9 PE=3 SV=1	4	2	2	2	689	75.2	6.84	7.06	2	TG	P
A0A4Y2NGQ5	Succinate dehydrogenase [ubiquinone] flavoprotein subunit, mitochondrial OS=Araneus ventricosus OX=182803 GN=SdhA_0 PE=4 SV=1	3	1	2	1	416	46	8.18	4.82	1	TG	M
E7D1B9	Succinate dehydrogenase [ubiquinone] iron-sulfur subunit, mitochondrial (Fragment) OS=Latrodectus hesperus OX=256737 PE=2 SV=1	14	4	6	4	297	34	8.91	16.48	4	TG	M
A0A087UGR0	T-complex protein 1 subunit eta (Fragment) OS=Stegodyphus mimosarum OX=407821 GN=X975_12179 PE=3 SV=1	3	1	1	1	543	59.3	6.09	1.82	1	TG	P
A0A087UMF3	T-complex protein 1 subunit gamma (Fragment) OS=Stegodyphus mimosarum OX=407821 GN=X975_24291 PE=3 SV=1	2	1	2	1	551	60.9	6.16	4.62	1	TG	P
A0A2L2Y3J1	T-complex protein 1 subunit zeta OS=Parasteatoda tepidariorum OX=114398 PE=2 SV=1	2	1	2	1	533	58	6.49	3.73	1	TG	P
A0A4Y2IPI6	Techylectin-like protein OS=Araneus ventricosus OX=182803 GN=TLLP_1 PE=4 SV=1	12	1	1	1	98	11.4	9.17	2.45	1	TG	U
A0A4Y2F483	Thymosin beta OS=Araneus ventricosus OX=182803 GN=tth-1_1 PE=3 SV=1	6	1	2	1	245	27.1	6.58	6.53	1	TG	Cy
A0A2L2XVY6	Transducin beta-like protein 2 (Fragment) OS=Parasteatoda tepidariorum OX=114398 PE=2 SV=1	5	2	3	2	436	48.6	8.09	7.36	2	TG	P
A0A4Y2F5R5	Transketolase-like protein 2 OS=Araneus ventricosus OX=182803 GN=Tktl2 PE=4 SV=1	3	1	1	1	620	66.5	6.77	2.66	1	TG	M
A9QQ29	Translation elongation factor 2 (Fragment) OS=Lycosa singoriensis OX=434756 PE=2 SV=1	13	7	15	2	462	51.4	7.24	27.76	7	TG	T
D0UNG5	Translational elongation factor-2 (Fragment) OS=Aphonopelma chalcodes OX=6899 PE=2 SV=1	13	9	18	4	726	81.2	6.77	27.79	9	TG	T
E7D139	Translationally-controlled tumor protein homolog (Fragment) OS=Latrodectus hesperus OX=256737 PE=2 SV=1	7	1	2	1	173	19.7	4.74	5.99	1	TG	U
A0A0A0VBT4	Translationally-controlled tumor protein homolog (Fragment) OS=Scytodes thoracica OX=1112478 PE=2 SV=1	8	1	3	1	169	19.3	4.74	9.48	1	TG	U
A0A4Y2JJG4	Translocation protein SEC63 OS=Araneus ventricosus OX=182803 GN=Sec63 PE=4 SV=1	1	1	1	1	754	86.6	6.19	1.67	1	TG	CF
A0A2L2XYU8	Transmembrane emp24 domain-containing protein 2 (Fragment) OS=Parasteatoda tepidariorum OX=114398 PE=2 SV=1	10	2	5	2	197	22.5	5.41	8.59	2	TG	CF
A0A087UNW2	Transmembrane emp24 domain-containing protein bai (Fragment) OS=Stegodyphus mimosarum OX=407821 GN=X975_18492 PE=3 SV=1	5	1	2	1	196	22.4	5.97	6.16	1	TG	CF
A0A087UI93	Trifunctional enzyme subunit beta, mitochondrial (Fragment) OS=Stegodyphus mimosarum OX=407821 GN=X975_13614 PE=3 SV=1	5	2	2	2	465	50.2	9.17	4.65	2	TG	M
A0A2L2Y0H6	Triosephosphate isomerase (Fragment) OS=Parasteatoda tepidariorum OX=114398 PE=2 SV=1	19	3	5	3	246	26.6	7.3	14.07	3	TG	M
A0A087UPG1	Tubulin alpha chain (Fragment) OS=Stegodyphus mimosarum OX=407821 GN=X975_11665 PE=3 SV=1	22	8	16	1	451	50.1	5.06	31.75	8	TG	Cy
A0A087T968	Tubulin alpha chain (Fragment) OS=Stegodyphus mimosarum OX=407821 GN=X975_15326 PE=3 SV=1	22	8	15	1	451	50.1	5.06	28.83	8	TG	Cy
A0A4Y2ALE3	Tubulin beta chain OS=Araneus ventricosus OX=182803 GN=TBB_8 PE=3 SV=1	16	6	11	1	447	50.1	4.86	24.92	6	TG	Cy
A0A4Y2K058	Tubulin beta chain OS=Araneus ventricosus OX=182803 GN=tbb-4_2 PE=3 SV=1	26	10	21	5	446	50	4.92	43.5	10	TG	Cy
A0A087TJL8	Tumor protein D52 (Fragment) OS=Stegodyphus mimosarum OX=407821 GN=X975_04635 PE=3 SV=1	5	1	2	1	200	22	5.08	4.18	1	TG	U
A0A087UNN2	Tumor suppressor candidate 3 (Fragment) OS=Stegodyphus mimosarum OX=407821 GN=X975_20465 PE=3 SV=1	3	1	2	1	288	32.7	10.07	4.17	1	TG	U
A0A087UQG6	Twitchin (Fragment) OS=Stegodyphus mimosarum OX=407821 GN=X975_09573 PE=4 SV=1	0	1	1	1	2699	304.2	8.15	0	1	TG	Cy
A0A482ZHR9	U29-Theriditoxin-Lha1a_1 OS=Latrodectus hasselti OX=256736 PE=4 SV=1	4	1	4	1	325	33.5	4.42	9.83	1	TG	U
A0A4Q8KDJ9	U37-Deinotoxin-Dsu1b_1 OS=Deinopis subrufa OX=1905329 PE=4 SV=1	7	1	1	1	137	11.6	10.45	1.6	1	TG	U
A0A4Q8K869	U57-Deinotoxin-Dsu1a_1 OS=Deinopis subrufa OX=1905329 PE=3 SV=1	12	2	4	1	187	21.6	7.08	7.57	2	TG	U
A0A4Y2RTF9	Ubiquitin-40S ribosomal protein S27a (Fragment) OS=Araneus ventricosus OX=182803 GN=RS27A_0 PE=4 SV=1	35	2	4	1	72	8.1	6.02	11.25	2	TG	T
A0A2L2Y496	Ubiquitin-fold modifier 1 OS=Parasteatoda tepidariorum OX=114398 PE=2 SV=1	16	1	1	1	92	10.1	7.99	1.74	1	TG	P
A0A2L2YKA2	Ubiquitin-like domain-containing protein (Fragment) OS=Parasteatoda tepidariorum OX=114398 PE=2 SV=1	40	2	4	1	55	6.1	6.67	9.68	2	TG	P
A0A087UPR8	Ubiquitin-like modifier-activating enzyme 1 (Fragment) OS=Stegodyphus mimosarum OX=407821 GN=X975_26636 PE=3 SV=1	9	1	1	1	152	17.3	6.54	1.96	1	TG	P
A0A4Y2DEK7	Uncharacterized protein (Fragment) OS=Araneus ventricosus OX=182803 GN=AVEN_136753_1 PE=4 SV=1	75	1	2	1	20	2	9	4.41	1	TG	U
A0A4Y2R9K0	Uncharacterized protein (Fragment) OS=Araneus ventricosus OX=182803 GN=AVEN_191891_1 PE=4 SV=1	1	1	3	1	852	97.1	6.84	5.89	1	TG	U
A0A4Y2EN27	Uncharacterized protein (Fragment) OS=Araneus ventricosus OX=182803 GN=R1A1-elementORF2_708 PE=4 SV=1	22	1	1	1	49	5.7	7.24	2.28	1	TG	U
E7D1N3	Uncharacterized protein (Fragment) OS=Latrodectus hesperus OX=256737 PE=2 SV=1	35	2	4	2	69	7.4	9.99	9.32	2	TG	U
E7D1H9	Uncharacterized protein (Fragment) OS=Latrodectus hesperus OX=256737 PE=2 SV=1	14	1	3	1	116	11.8	7.97	4.65	1	TG/DO/EC	U
E7D1G3	Uncharacterized protein (Fragment) OS=Latrodectus hesperus OX=256737 PE=2 SV=1	7	1	2	1	189	21.7	8.51	4.71	1	TG/DO	U
A0A2L2XZD6	Uncharacterized protein (Fragment) OS=Parasteatoda tepidariorum OX=114398 PE=2 SV=1	4	5	10	1	1413	162.4	5.19	18.41	5	TG	U
A0A2L2Z6C1	Uncharacterized protein (Fragment) OS=Parasteatoda tepidariorum OX=114398 PE=2 SV=1	8	1	3	1	97	10.7	4.97	5.93	1	TG	U
A0A2L2XWD5	Uncharacterized protein (Fragment) OS=Parasteatoda tepidariorum OX=114398 PE=2 SV=1	4	1	2	1	179	20.3	8.87	3.8	1	TG	U
A0A087UEG9	Uncharacterized protein (Fragment) OS=Stegodyphus mimosarum OX=407821 GN=X975_02095 PE=4 SV=1	2	1	1	1	523	60.7	6.47	1.76	1	TG	U
A0A087UAK0	Uncharacterized protein (Fragment) OS=Stegodyphus mimosarum OX=407821 GN=X975_02238 PE=3 SV=1	4	1	2	1	354	39.8	6.96	4.94	1	TG	U
A0A087TWR9	Uncharacterized protein (Fragment) OS=Stegodyphus mimosarum OX=407821 GN=X975_08408 PE=4 SV=1	2	1	2	1	626	68.1	8.63	4.82	1	TG	U
A0A087T2C8	Uncharacterized protein (Fragment) OS=Stegodyphus mimosarum OX=407821 GN=X975_13203 PE=4 SV=1	26	1	2	1	70	8.2	7.64	5.68	1	TG	U
A0A087UR43	Uncharacterized protein (Fragment) OS=Stegodyphus mimosarum OX=407821 GN=X975_14257 PE=3 SV=1	10	1	1	1	166	18.5	6.28	2.78	1	TG	U
A0A087TAH6	Uncharacterized protein (Fragment) OS=Stegodyphus mimosarum OX=407821 GN=X975_15034 PE=4 SV=1	3	1	1	1	250	29.2	6.44	1.68	1	TG	U
A0A087TGZ7	Uncharacterized protein (Fragment) OS=Stegodyphus mimosarum OX=407821 GN=X975_19997 PE=3 SV=1	7	15	25	2	2430	280.4	5.21	55.79	15	TG	U
A0A4Y2DES4	Uncharacterized protein OS=Araneus ventricosus OX=182803 GN=AVEN_101177_1 PE=4 SV=1	7	1	1	1	107	12.6	9.31	2.34	1	TG	U
A0A4Y2IVB5	Uncharacterized protein OS=Araneus ventricosus OX=182803 GN=AVEN_113955_1 PE=4 SV=1	1	1	4	1	1688	193.7	8.24	3.93	1	TG	U
A0A4Y2JP46	Uncharacterized protein OS=Araneus ventricosus OX=182803 GN=AVEN_14918_1 PE=4 SV=1	8	1	1	1	132	14.4	8.34	2.11	1	TG	U
A0A4Y2KKI6	Uncharacterized protein OS=Araneus ventricosus OX=182803 GN=AVEN_153235_1 PE=4 SV=1	2	1	1	1	458	52.2	9.91	2.15	1	TG	U
A0A4Y2KDQ1	Uncharacterized protein OS=Araneus ventricosus OX=182803 GN=AVEN_170236_1 PE=4 SV=1	9	1	1	1	89	10.4	9.48	1.97	1	TG	U
A0A4Y2D8G6	Uncharacterized protein OS=Araneus ventricosus OX=182803 GN=AVEN_188699_1 PE=4 SV=1	2	1	1	1	543	61.8	8.41	2.48	1	TG	U
A0A4Y2M247	Uncharacterized protein OS=Araneus ventricosus OX=182803 GN=AVEN_191444_1 PE=4 SV=1	1	1	1	1	620	67.5	8.81	0	1	TG	U
A0A4Y2A6R7	Uncharacterized protein OS=Araneus ventricosus OX=182803 GN=AVEN_194377_1 PE=4 SV=1	5	1	1	1	114	12.6	10.33	0	1	TG	U
A0A4Y2MCW4	Uncharacterized protein OS=Araneus ventricosus OX=182803 GN=AVEN_245946_1 PE=4 SV=1	19	1	1	1	104	11.8	8.57	3.95	1	TG	U
A0A4Y2AN37	Uncharacterized protein OS=Araneus ventricosus OX=182803 GN=AVEN_26326_1 PE=4 SV=1	9	1	1	1	187	20.3	8.03	2.54	1	TG/DO	U
E7D1Z2	Uncharacterized protein OS=Latrodectus hesperus OX=256737 PE=2 SV=1	21	1	1	1	56	6.3	9.09	1.93	1	TG	U
A0A2L2XYU9	Uncharacterized protein OS=Parasteatoda tepidariorum OX=114398 PE=2 SV=1	25	3	4	3	166	18.5	5.76	10.07	3	TG	U
A0A2L2XYH8	Vacuolar proton pump subunit B OS=Parasteatoda tepidariorum OX=114398 PE=2 SV=1	2	1	1	1	507	56.5	5.5	2.79	1	TG	CF
A0A087T7N1	Vesicle-fusing ATPase (Fragment) OS=Stegodyphus mimosarum OX=407821 GN=X975_02378 PE=4 SV=1	8	5	5	1	801	89.2	5.47	13.02	5	TG	CF
A0A4Y2JTP3	Vesicle-fusing ATPase OS=Araneus ventricosus OX=182803 GN=Vcp_2 PE=4 SV=1	8	5	6	1	803	89.2	5.43	14.87	5	TG	CF
A0A087TCM1	Vigilin (Fragment) OS=Stegodyphus mimosarum OX=407821 GN=X975_06383 PE=4 SV=1	5	6	10	5	1184	133.7	6.43	18.71	6	TG	M
A0A4Y2F1C9	Vigilin OS=Araneus ventricosus OX=182803 GN=Hdlbp_1 PE=4 SV=1	2	2	3	1	945	106.9	7.02	8.05	2	TG	M
A0A4Y2CM78	Vitellogenin OS=Araneus ventricosus OX=182803 GN=VIT_0 PE=4 SV=1	0	1	2	1	3218	364.5	7.9	3.91	1	TG	U
A0A4Y2CLL0	Vitellogenin OS=Araneus ventricosus OX=182803 GN=VIT_3 PE=4 SV=1	0	1	1	1	2701	307.9	8.97	2.01	1	TG	U
A0A087TG90	Voltage-dependent anion-selective channel protein 2 (Fragment) OS=Stegodyphus mimosarum OX=407821 GN=X975_00672 PE=3 SV=1	11	2	3	2	282	30.9	8.22	4.06	2	TG/DO	CF
A0A087UP54	V-type proton ATPase subunit G (Fragment) OS=Stegodyphus mimosarum OX=407821 GN=X975_08147 PE=3 SV=1	13	1	2	1	120	14	9.52	6.85	1	TG	E
GBCS01005143	129 comp 16922_c0_seq1	8	7	10	7	987	113.9	4.61	24.56	7	TB/DO/EC	U
GBCS01007323	717 Contig894	2	1	1	1	594	68.3	8.72	2.15	1	TG	U
											341
