# Supplementary material for: Egg Case Protein 3: A Constituent of Black Widow Spider Tubuliform Silk
Source: Molecules. 2021 Aug 22;26(16):5088. doi: 10.3390/molecules26165088 (PMC8399404; doi:10.3390/molecules26165088)
Supplement: Supplementary file 1 [file molecules-26-05088-s001.zip › Supplementary File 3_rev.xlsx]

## Sheet: Proteins
Accession	Description	Coverage [%]	# Peptides	# PSMs	# Unique Peptides	# AAs	MW [kDa]	calc. pI	Score Sequest HT: Sequest HT	# Peptides	Express
A0A0P0CW15	40S ribosomal protein S13 OS=Dolomedes sulfureus OX=492288 PE=2 SV=1	8	1	2	1	151	17.2	10.56	1.65	1	TG/DO
E7D129	40S ribosomal protein S14 (Fragment) OS=Latrodectus hesperus OX=256737 PE=2 SV=1	38	4	10	4	151	16.1	10.32	22.64	4	TG/DO
E7D1D0	40S ribosomal protein S2 (Fragment) OS=Latrodectus hesperus OX=256737 PE=2 SV=1	4	1	2	1	278	29.9	10.13	0	1	TG/DO
E7D1X5	40S ribosomal protein S25 (Fragment) OS=Latrodectus hesperus OX=256737 PE=2 SV=1	8	1	1	1	116	13.1	10.24	0	1	TG/DO
A0A4Y2RQE7	40S ribosomal protein S3a OS=Araneus ventricosus OX=182803 GN=RS3A_1 PE=3 SV=1	3	1	2	1	267	29.9	9.74	1.87	1	TG/DO
E7D1D5	40S ribosomal protein S8 (Fragment) OS=Latrodectus hesperus OX=256737 PE=2 SV=1	13	2	4	2	208	24.1	10.51	9.71	2	TG/DO
A0A2L2XZ99	60S ribosomal protein L12 OS=Parasteatoda tepidariorum OX=114398 PE=2 SV=1	9	1	2	1	165	17.8	9.32	4.63	1	TG/DO
A0A076KUE9	60S ribosomal protein L13 OS=Nephila pilipes OX=299642 PE=2 SV=1	5	1	1	1	215	25.1	11.43	0	1	TG/DO
A0A087U5X2	60S ribosomal protein L18a (Fragment) OS=Stegodyphus mimosarum OX=407821 GN=X975_12594 PE=3 SV=1	8	1	1	1	165	19.6	10.46	1.7	1	TG/DO
A0A4Y2LHT5	60S ribosomal protein L22 OS=Araneus ventricosus OX=182803 GN=rpl22 PE=3 SV=1	5	1	1	1	155	18.5	9.69	0	1	TG/DO
A0A087T216	60S ribosomal protein L23a (Fragment) OS=Stegodyphus mimosarum OX=407821 GN=X975_10430 PE=3 SV=1	7	1	2	1	200	22.3	10.73	1.83	1	TG/DO
A0A087T4J7	60S ribosomal protein L28 (Fragment) OS=Stegodyphus mimosarum OX=407821 GN=X975_04078 PE=3 SV=1	6	1	1	1	133	15.8	11.72	0	1	TG/DO
A0A2L2Y3N6	60S ribosomal protein L7a (Fragment) OS=Parasteatoda tepidariorum OX=114398 PE=2 SV=1	5	1	1	1	242	27.8	10.64	3.55	1	TG/DO
B2XY30	Actin (Fragment) OS=Paraphidippus aurantius OX=153415 PE=2 SV=1	14	4	8	4	359	39.8	5.36	16.83	4	TG/DO
J7FXP9	Aggregate gland silk factor 2 OS=Latrodectus hesperus OX=256737 PE=2 SV=1	3	1	1	1	422	40.7	7.14	0	1	TG/DO
A0A2L2XZ79	ATP synthase subunit alpha OS=Parasteatoda tepidariorum OX=114398 PE=2 SV=1	2	1	2	1	555	60.1	8.92	2.04	1	TG/DO
A0A4Y2MWS3	ATP synthase subunit beta, mitochondrial OS=Araneus ventricosus OX=182803 GN=ATPB_0 PE=3 SV=1	5	1	2	1	240	25.7	7.43	1.96	1	TG/DO
A0A2L2Y416	Cathepsin L4 (Fragment) OS=Parasteatoda tepidariorum OX=114398 PE=2 SV=1	5	1	2	1	330	37	6.19	4.47	1	TG/DO
ADV40217	Custom CRP4	12	1	1	1	107	11.3	7.36	1.64	1	TG/DO/EC
E7D1Q9	Cystatin-like protein OS=Latrodectus hesperus OX=256737 PE=2 SV=1	8	1	1	1	139	15.1	8.79	1.74	1	TG/DO
A0A4Y2P5F7	DNA-directed RNA polymerase subunit alpha OS=Araneus ventricosus OX=182803 GN=rpoA_1 PE=4 SV=1	1	1	3	1	1590	180.8	8.1	3.78	1	TG/DO
Q4F6Z3	Egg case fibroin (Fragment) OS=Latrodectus hesperus OX=256737 PE=2 SV=1	6	1	2	1	1058	100.5	4.6	4.77	1	TG/DO/EC
E7D1A5	Egg case silk protein 2 (Fragment) OS=Latrodectus hesperus OX=256737 PE=2 SV=1	44	13	65	9	330	34	6.51	198.39	13	TG/DO/EC
Q2I2W2	Egg case silk protein 2 OS=Latrodectus hesperus OX=256737 GN=ECP-2 PE=2 SV=1	24	14	75	10	825	79.6	7.39	190.36	14	TG/DO/EC
Q52P73	Egg case silk protein-1 OS=Latrodectus hesperus OX=256737 GN=ECP-1 PE=2 SV=1	62	33	276	33	932	88	8.63	902.45	33	TG/DO/EC
A0A6B9KLV3	Elongation factor 1-alpha (Fragment) OS=Physocyclus mexicanus OX=1705800 PE=2 SV=1	11	3	5	3	303	33.5	8.18	8.48	3	TG/DO
A0A4Y2I8U9	Heat shock protein 60A OS=Araneus ventricosus OX=182803 GN=Hsp60A_1 PE=3 SV=1	4	1	3	1	569	61.1	5.57	9.34	1	DO
A0A4Y2D7L6	Heat shock protein cognate 4 OS=Araneus ventricosus OX=182803 GN=HSP7D_1 PE=3 SV=1	4	2	2	2	647	70.7	5.47	2.49	2	TG/DO
A0A4Y2T0N7	Histone H2B.1/H2B.2 OS=Araneus ventricosus OX=182803 GN=H2B1_1 PE=3 SV=1	9	1	1	1	124	13.8	10.04	2.1	1	DO
A0A5B8P0N7	Histone H3 (Fragment) OS=Conothele sp. MYG550 OX=2601780 GN=H3 PE=3 SV=1	8	1	1	1	109	12.4	10.83	0	1	DO
A0A2L2Y3K7	Histone H4 (Fragment) OS=Parasteatoda tepidariorum OX=114398 PE=2 SV=1	24	2	3	2	82	9.3	10.73	6.22	2	TG/DO
A0A2L2Y439	Lysosomal aspartic protease (Fragment) OS=Parasteatoda tepidariorum OX=114398 PE=2 SV=1	4	1	1	1	388	42.4	5.55	2.68	1	TG/DO
B0F646	Major ampullate spidroin 1 locus 2 (Fragment) OS=Latrodectus hesperus OX=256737 GN=MaSp1 PE=4 SV=1	10	1	2	1	217	18	9.63	7.99	1	DO/EC
Q4G1Y1	Major ampullate spidroin 2 (Fragment) OS=Latrodectus hesperus OX=256737 PE=2 SV=1	14	2	6	2	542	45.2	9.04	19.02	2	DO/EC
A0A2L2Y7L8	Peroxidase OS=Parasteatoda tepidariorum OX=114398 PE=2 SV=1	1	1	4	1	678	77.9	7.47	3.49	1	TG/DO
A0A2L2Y316	Prohibitin (Fragment) OS=Parasteatoda tepidariorum OX=114398 PE=2 SV=1	4	1	1	1	294	32.6	9.64	1.94	1	TG/DO
A0A4Y2HPL6	Protein disulfide-isomerase OS=Araneus ventricosus OX=182803 GN=Pdi_1 PE=3 SV=1	2	1	1	1	537	60.6	5.3	0	1	TG/DO
A0A4Y5UGE1	Protein disulfide-isomerase OS=Cupiennius salei OX=6928 PE=2 SV=1	3	1	2	1	495	56	4.88	4.87	1	TG/DO
A0A2L2XXF0	Putative fasciclin OS=Parasteatoda tepidariorum OX=114398 PE=2 SV=1	5	1	1	1	195	21.9	7.61	0	1	TG/DO/EC
E7D1P8	Putative granulin OS=Latrodectus hesperus OX=256737 PE=2 SV=1	6	1	1	1	181	19.5	6.58	1.71	1	DO
E7D1E5	Putative ribosomal protein L11 (Fragment) OS=Latrodectus hesperus OX=256737 PE=2 SV=1	12	2	3	2	198	22.5	10.05	6.17	2	DO
E7D1B0	Putative ribosomal protein L4 (Fragment) OS=Latrodectus hesperus OX=256737 PE=2 SV=1	9	2	3	2	317	36.1	11.27	2.86	2	TG/DO
A0A2L2Y3N2	Putative tropomyosin OS=Parasteatoda tepidariorum OX=114398 PE=2 SV=1	9	2	3	2	251	29.1	4.73	6.22	2	TG/DO
A0A087TBY7	Ribosomal protein L15 (Fragment) OS=Stegodyphus mimosarum OX=407821 GN=X975_15525 PE=3 SV=1	8	1	1	1	174	20.3	11.21	2.08	1	TG/DO
A0A4Y2DEF1	Uncharacterized protein (Fragment) OS=Araneus ventricosus OX=182803 GN=AVEN_84186_1 PE=4 SV=1	32	1	2	1	47	5.4	9.64	4.68	1	DO
E7D1H9	Uncharacterized protein (Fragment) OS=Latrodectus hesperus OX=256737 PE=2 SV=1	49	2	17	2	116	11.8	7.97	72.44	2	TG/DO/EC
E7D1G3	Uncharacterized protein (Fragment) OS=Latrodectus hesperus OX=256737 PE=2 SV=1	6	1	1	1	189	21.7	8.51	0	1	TG/DO
A0A4Y2AN37	Uncharacterized protein OS=Araneus ventricosus OX=182803 GN=AVEN_26326_1 PE=4 SV=1	9	1	3	1	187	20.3	8.03	4.67	1	TG/DO
A0A4Y2ADX4	Uncharacterized protein OS=Araneus ventricosus OX=182803 GN=AVEN_41824_1 PE=4 SV=1	0	1	1	1	6714	739.9	6.09	0	1	DO
A0A4Y2JKX5	Uncharacterized protein OS=Araneus ventricosus OX=182803 GN=AVEN_66720_1 PE=4 SV=1	1	1	1	1	1369	160.3	8.27	1.68	1	DO
A0A4Y2N841	Voltage-dependent anion-selective channel protein 2 OS=Araneus ventricosus OX=182803 GN=VDAC2_1 PE=3 SV=1	4	1	1	1	282	30.8	8.22	0	1	TG/DO
GBCS01005143	129 comp 16922_c0_seq1	1	1	1	1	987	113.9	4.61	2.08	1	TG/DO/EC
