# Supplementary material for: Egg Case Protein 3: A Constituent of Black Widow Spider Tubuliform Silk
Source: Molecules. 2021 Aug 22;26(16):5088. doi: 10.3390/molecules26165088 (PMC8399404; doi:10.3390/molecules26165088)
Supplement: Supplementary file 1 [file molecules-26-05088-s001.zip › Supplementary File 4.txt]

>tr|232|medium chain fatty acid CoA ligase activity
MGIINFNTSNRTKENRKYETSYVCGPGSTPLLGLTIGQLLENTANKYGDREAVVVIHQNI
RKTYQQLLNDANQLAAGFVSLKLKRGDRIGIWGPNSYEWALTQWGAARAGLILVVNINPS
YQPLELKYALNKVGIKTLVAAESFKNLDYFSILNEAVPEIKETKEMDFIKSREVPTLESV
IMISDRIEKGTWRFQDIMQMGGNNELKEIGGIQSKIQFDEPANIQFTSGTTGSPKGATLT
HHNIVNNGYLMGLRTGYHLKAHRLCLPVPLYHCFGCVMGVLSAVSHGGSYVLSSPAFSAR
KAVKAVEQERCTSLYGTPTMFVDILNLPDLKSYDLSSLSTGYMAGAPCPQSIVKAVVHDL
HMKDFVVAYGMTETSPVTFSGYSSDPLEVRHSTIGFPSDYTEVKVVNEDGHIVPINTPGE
LYTRGYSNMLKYWNDDEKTKEMISVDRWLRTGDIAVIDENGYGQIVGRAKDMLIRGGENI
YPREIEELLHTHPAVAEVHVIGVPDVRLGEEVCAWIRLRPGCVATEDDLRNFCRDKVAYF
KVPKYILFRDDFPKTVTGKIQKFRMREITVAELNFDS

>tr|E7D1H9|E7D1H9_LATHE Uncharacterized protein 
MESLTLYALLIAFMFVGGRGESMSSSCTYVDGVQRCTQQKSQGNVAMSSSQAGYGQGQSY
SSNYAATGDSGTGQGGYSSMRSGNPPPFPGNGPFAGAATGPAAAAFDPFGFVFGRR

>tr|717|Contig894
MKDLWKACIVFKAYKTQIQLKQIFHQWMELKVQNNLRYFSVLTRTGIDDYEKERLTHKIFVPKKFNFARDVLDQWAFKEKNGIRTTSIPAF
WYVYEDGKEYKLSFQELERQSKRMARLLEHKCGIKRGDNVIIMLPKIPEYWLINIAAMRIGFVLSPSAMMLTSKDLAYRFSSFKPAFVIAH
ESVADIVDEADKICPNVTGKILVSSSPCRKNGWIDLNHLQPDSENHICAETDEDETLFVYFTSGTTGDPKMVEHTHSSQGLGFSAYGRYCL
DLSSKNILWNLSDTGWSKTQLAAIFGSWYQGACVFVHQMNRFSPKTTLEVFYKYPIDTFCAPPLVYRTILMENLDLSKLKHVEHFSSVGEP
LTPEVIKQWIAATGTKIYECYGQTETRILTGMMKSFEYRIGSIGKPVPGIDLRILDENENELEPGKVGEIAVKRKTLQVNIFKGYKNNPQF
TKKFLTENYFHTGDMGYYDKDGYYWFVGRNDDLINSAGYRIGPHEVESALMSHPAVAEAAVVSSPDPKRGEVVKAFVSLRNGLTGTHALIK
ELQEHCKAVTAPYKYPRKIEFVEEFPKSINGKIKRSELKRKEWSNIKR

>tr|129|comp16922_c0_seq1
MSPVIEEINFILVQNTVIILFILGTVPLIIAQNEESKLHWNNQLFSYEDGIKSIDPSQTNEKFSQFKFTFYEIMDSSIYLQKLFMISVSESE
AQQIFNDIWLHFAIDQKVENPLLVIQKISLASEKIPCLSSFNFAFIFLNAVEKFLNEEVILNLENSGVLAEKLSIYLEETYVLNEKNRRPNL
ILILEGMIKFLASLDVLTPDNSILPFLIFLDELNFVPENVCNIGDYTFSGVPYFSDFSYNKFNQLPMMDSPIYSEMSSPFRSISQDFEILED
DIKNEANIASLKTGDVINTPNSETSSDSLINNLHNLNFFPYISPLGLEEFEKNLTDESKVPINMDYLEYQYKESPRMSITVDPEYSNIYFPL
NHYSDELQGDVKSYENIFLPRNLDFARHQNTETSMKSITDSQNSKEILTDSFIEGNSENFFADQNDQPIIKISDSSQYLGDEFTQVPSESLN
PDVKDFEAAPFSEPSYGEFEINGGEEFNNVIFENMEYADYNEILSEKEIIGSLKPNISPTEEYSENFVEEMNKSEINIQTPSNSDFEKYEKI
GIPNKSSFIDTKNVKDYSSIIHNLKNFSFDQKNEENILKSTNGDYLEYQYNKIPSMRANLDTVESMRYISDSYNLVNSEEVLEEESDVNIPK
SASHSQYQNNELPNESLTFNNYNWNDFQYSVEPKSNEMKKHFVNQTEVEVKNEEEDSAYDLKEEDEKQGTLELSNKMAISDSKELFKVSHAQ
NSNDFENGFSNSYNFIDSHSLNSPKSHISKKQGFFTSSNVQTDFPLIRYFSNWLNSHKKGKGNLTKPTNQYLTAETYEKASSDCYRSRSFSK
SSPFMEFLEQKYNSNQILNEISSEIRSVNAKILRLIIENLIKETMTELEHSEFLPFMKGFFNMLENSFKNLTFASFFQMFVNSIVRLLCKEK
SRMMESVPLISKMLDSATKKILSLDAIHDLEFISNTYAGTIMQYISLLHVKPEALLINFLPELLLNI

>tr|243a|comp16922_c0_seq1
MIQQCKIILTFLLNAFRETWKFLHEILCNSIYSLVKVPGIEEKYSVDALETVEEFEKYAPSLLDPRVRDYVVGGPGREITVRENQKAFETIR
IRRRALVDISSHSLKTTVLGREIQFPIAIAPTSGQAFLYPDGEIAMTKGVASMGTIMILSNYSNLSLEVIAACVHSKTNLWMEMNFFPHRKD
IVDLVRRAEKSGFKALVVAVDVNIESIWHSKNYDRYDVELYQKKANPNMIKEGPDASRSVTFADITWLKSITHLPIVIKGILSGEDAIKAAN
AGASAVYVSSHGGRRLDGCQPAIDVLSEVVDAVHSVNPKVEVYMDSGIRNGFDVFKALARGARCVFIGRPSLWGLAIGGERGVKKVLSILRD
EFEEAMLHAGFTKPSEITRDSIVPQTPNFSYPL

>tr|243b|comp16922_c0_seq1
MLSLVISLGLVKPACNIASSNSSRKIDSTFFTPRSPPIASPHKEGLPIKTHLAPLANALKTSNPFRIPLSMYTSTLGLTECTASTTSLKTSI
AGWQPSSLLPPWLDT

>tr|190.3|comp16922_c0_seq1
AGAAAGSTAGAGAGSYGQGAGGYGRGQGAGAGAGAGAGAGGYGQGAGAGAAAGAAASAGAGGYGQGAGGYGQGQG
